# Supplementary material for: 2-Phenyl­imidazolium nitrate monohydrate
Source: Acta Crystallogr Sect E Struct Rep Online. 2009 Nov 28;65(Pt 12):o3283. doi: 10.1107/S1600536809050703 (PMC2972149; doi:10.1107/S1600536809050703)
Supplement: Supplementary file 2 [file e-65-o3283-Isup2.hkl]

#
# h,k,l, Fc-squared, Fo-squared, sigma(Fo-squared) and status flag
#
data_I
_shelx_title ' 1 in P2(1)/n'
_shelx_refln_list_code          4
_shelx_F_calc_maximum      118.31
_exptl_crystal_F_000       472.00
_reflns_d_resolution_high  0.7285
 
loop_
 _symmetry_equiv_pos_as_xyz
 'x, y, z'
 '-x+1/2, y+1/2, -z+1/2'
 '-x, -y, -z'
 'x-1/2, -y-1/2, z-1/2'
 
_cell_length_a     8.0260
_cell_length_b    14.9510
_cell_length_c     8.8950
_cell_angle_alpha  90.000
_cell_angle_beta  101.096
_cell_angle_gamma  90.000
 
_shelx_F_squared_multiplier     1.000
 
loop_
 _refln_index_h
 _refln_index_k
 _refln_index_l
 _refln_F_squared_calc
 _refln_F_squared_meas
 _refln_F_squared_sigma
 _refln_observed_status
   2   0   0     6398.41     5885.10     56.92 o
   4   0   0        0.72        2.22      2.04 o
   6   0   0      323.92      328.98     12.82 o
   8   0   0        5.54        4.95      2.46 o
   1   1   0      117.45      124.32      1.89 o
   2   1   0     3467.82     3218.06     28.88 o
   3   1   0      804.80      781.78      3.38 o
   4   1   0       63.96       61.56      1.71 o
   5   1   0      235.28      238.91      3.94 o
   6   1   0       20.54       19.80      1.41 o
   7   1   0       10.37       10.66      1.79 o
   8   1   0       63.46       64.37      2.41 o
   9   1   0        0.00       -1.16      2.68 o
   0   2   0     6870.71     5486.10     43.77 o
   1   2   0        5.10        6.95      1.25 o
   2   2   0     2621.51     2504.71     16.64 o
   3   2   0      356.43      364.87      2.41 o
   4   2   0        2.37        0.95      0.96 o
   5   2   0      153.13      154.97      2.50 o
   6   2   0       13.70       11.48      1.38 o
   7   2   0        0.47        0.43      1.49 o
   8   2   0        6.29        5.80      1.74 o
   9   2   0        0.38        0.04      3.11 o
   1   3   0     1839.91     1733.65     20.73 o
   2   3   0       71.61       56.03      6.56 o
   3   3   0      114.02      125.83      1.62 o
   4   3   0      627.70      600.67      3.11 o
   5   3   0       18.67       18.64      1.10 o
   6   3   0      207.25      212.22      2.61 o
   7   3   0        6.48        6.28      1.52 o
   8   3   0       29.90       27.64      1.94 o
   9   3   0        2.10        1.71      2.58 o
   0   4   0      460.88      420.05      3.94 o
   1   4   0       13.44       11.30      1.52 o
   2   4   0      716.90      698.70      6.24 o
   3   4   0       87.58       89.70      2.06 o
   4   4   0      184.91      168.25      3.27 o
   5   4   0       58.60       61.71      1.26 o
   6   4   0       38.63       37.83      1.35 o
   7   4   0       82.21       85.07      2.07 o
   8   4   0       11.67        6.19      4.20 o
   9   4   0        0.01        0.38      4.31 o
  10   4   0       30.86       29.16      3.97 o
   1   5   0       80.24       70.15      1.99 o
   2   5   0     1296.49     1293.41     11.59 o
   3   5   0      142.82      132.65      7.52 o
   4   5   0       26.60       20.66      1.71 o
   5   5   0        3.16        3.50      1.65 o
   6   5   0       12.94       11.75      0.90 o
   7   5   0        0.28        1.01      0.76 o
   8   5   0       53.27       53.79      5.22 o
   9   5   0        0.34        2.29      4.51 o
  10   5   0       60.31       63.31      4.91 o
   0   6   0        1.31        3.08      2.18 o
   1   6   0       13.20       15.91      1.72 o
   2   6   0      215.73      267.41      4.57 o
   3   6   0        0.11        0.23      0.66 o
   4   6   0       90.66       92.12      2.11 o
   5   6   0       32.43       33.93      2.32 o
   6   6   0       10.09       11.12      2.14 o
   7   6   0       30.38       27.98      4.38 o
   8   6   0      122.72      135.97      6.84 o
   9   6   0        1.62        2.65      4.78 o
   1   7   0      127.14      136.71      2.05 o
   2   7   0     1848.68     1963.11     24.13 o
   3   7   0      149.28      148.55      2.53 o
   4   7   0       13.12       17.43      2.40 o
   5   7   0       21.01       22.19      2.12 o
   6   7   0      111.97      113.40      3.33 o
   7   7   0        1.08       -0.45      4.21 o
   8   7   0       62.62       62.31      5.72 o
   9   7   0        5.50        5.88      4.70 o
   0   8   0        5.26       11.57      2.53 o
   1   8   0      856.32      847.67     10.49 o
   2   8   0        1.06        0.03      2.03 o
   3   8   0      119.90      114.59      1.79 o
   4   8   0      215.63      223.70      4.17 o
   5   8   0        1.34        1.30      1.82 o
   6   8   0        2.23        4.34      2.15 o
   7   8   0       23.65       26.63      4.82 o
   8   8   0        0.19       -1.85      4.63 o
   1   9   0      112.15      124.66      2.23 o
   2   9   0       81.81       94.50      3.57 o
   3   9   0        3.53        5.10      2.27 o
   4   9   0       33.03       31.98      2.79 o
   5   9   0       20.15       19.79      2.17 o
   6   9   0       15.41       14.94      2.28 o
   7   9   0        2.57        2.54      4.52 o
   8   9   0        1.35        1.92      4.59 o
   0  10   0        8.72        9.80      2.64 o
   1  10   0        4.56        4.82      2.02 o
   2  10   0      379.16      378.62      4.92 o
   3  10   0        0.03        0.55      2.43 o
   4  10   0        1.64        1.52      0.73 o
   5  10   0       43.39       43.61      2.45 o
   6  10   0       61.63       63.59      2.93 o
   7  10   0        0.70       -0.77      4.62 o
   8  10   0        0.34       -0.65      4.62 o
   1  11   0      157.71      161.57      3.30 o
   2  11   0      271.30      246.95      7.05 o
   3  11   0       20.35       23.83      3.69 o
   4  11   0        2.93        2.15      0.92 o
   5  11   0       15.55       16.30      2.17 o
   6  11   0        2.58       -0.88      4.56 o
   7  11   0        0.77       -2.75      4.51 o
   0  12   0      139.49      130.48      4.34 o
   1  12   0       13.50       10.79      2.29 o
   2  12   0      148.55      136.50      3.78 o
   3  12   0        0.31        3.11      2.33 o
   4  12   0      207.48      166.86      8.04 o
   5  12   0        1.03        2.52      4.25 o
   6  12   0        5.02       -0.01      4.38 o
   7  12   0        4.62        2.44      4.84 o
   1  13   0       22.52       19.72      2.48 o
   2  13   0       24.34       27.76      2.62 o
   3  13   0        7.24        9.78      2.43 o
   4  13   0      137.20      160.81      6.36 o
   5  13   0       14.10       13.54      4.54 o
   6  13   0        4.43        7.76      4.65 o
   7  13   0        7.96        7.04      5.24 o
   0  14   0       44.31       43.18      3.75 o
   1  14   0       15.69       16.83      2.34 o
   2  14   0      205.29      188.26      4.00 o
   3  14   0        6.40        6.56      2.48 o
   4  14   0       61.81       59.39      3.10 o
   5  14   0        1.54        1.17      4.20 o
   6  14   0        1.66       -2.39      4.57 o
   1  15   0       27.19       29.49      3.40 o
   2  15   0        6.18        3.83      2.46 o
   3  15   0        2.68        1.82      2.49 o
   4  15   0       84.09       84.38      5.55 o
   5  15   0        2.62        1.32      4.37 o
   6  15   0       19.87       19.46      5.19 o
   0  16   0        1.13       -0.05      3.06 o
   1  16   0        4.32        4.24      2.36 o
   2  16   0       16.60       21.39      4.40 o
   3  16   0       14.53       22.52      4.23 o
   4  16   0       13.25        7.78      4.23 o
   5  16   0        0.49        0.99      4.28 o
   1  17   0        2.10        3.17      2.35 o
   2  17   0        0.52        2.88      3.45 o
   3  17   0        1.54        2.97      3.98 o
   4  17   0       15.25       18.16      4.50 o
   5  17   0        0.42        2.20      4.46 o
   0  18   0        8.43       11.71      3.70 o
   1  18   0        3.65       -0.20      3.63 o
   2  18   0        5.25        7.00      3.85 o
   3  18   0        0.05        2.25      3.96 o
   4  18   0        2.78        3.69      4.11 o
   2  19   0        2.72        3.68      3.67 o
   3  19   0        6.57        7.74      3.97 o
  -9   0   1        1.56        0.21      2.20 o
  -7   0   1        6.13        3.48      3.25 o
  -5   0   1        0.99       -0.22      2.51 o
  -3   0   1     5750.46     5589.08     48.48 o
  -1   0   1       20.39       31.64      0.81 o
   1   0   1      795.55      792.09      3.25 o
   3   0   1        1.85        3.80      1.34 o
   5   0   1        7.12        5.19      1.67 o
   7   0   1        7.15       10.06      2.65 o
   9   0   1       14.57       17.35      3.01 o
  -9   1   1        2.73        1.58      4.05 o
  -8   1   1       74.08       74.13      2.67 o
  -7   1   1        0.88        0.06      2.20 o
  -6   1   1      432.26      431.58      7.40 o
  -5   1   1        3.40        2.77      1.69 o
  -4   1   1       21.61       18.87      1.22 o
  -3   1   1      124.91      132.71      1.62 o
  -2   1   1     2135.38     1960.80     15.09 o
  -1   1   1      158.96      142.10      3.07 o
   0   1   1      584.12      455.01      2.16 o
   1   1   1       40.77       45.13      1.07 o
   2   1   1       17.28       24.02      0.90 o
   3   1   1      175.22      184.90      2.22 o
   4   1   1     1061.64     1089.99      6.52 o
   5   1   1      213.95      222.21      2.51 o
   6   1   1      276.91      283.59      3.83 o
   7   1   1       12.81       13.01      1.80 o
   8   1   1       37.40       37.01      2.27 o
   9   1   1        2.23        4.26      2.80 o
  -9   2   1        3.27        4.32      4.10 o
  -8   2   1       11.84       11.14      1.71 o
  -7   2   1        9.73        8.47      1.54 o
  -6   2   1       21.24       22.40      1.84 o
  -5   2   1       63.52       65.40      2.05 o
  -4   2   1      896.92      938.23      4.54 o
  -3   2   1      166.14      159.61      1.64 o
  -2   2   1     8948.44     8093.10     85.06 o
  -1   2   1       47.46       44.44      0.67 o
   0   2   1       98.27       84.71      1.40 o
   1   2   1      324.50      331.81      1.63 o
   2   2   1     2252.02     2221.75     17.16 o
   3   2   1        9.58        7.71      1.02 o
   4   2   1      378.81      400.59      4.79 o
   5   2   1        9.65        9.07      1.21 o
   6   2   1       87.68       85.28      2.54 o
   7   2   1        0.22        0.75      1.45 o
   8   2   1        0.34       -1.43      1.81 o
   9   2   1        9.42       11.97      3.37 o
 -10   3   1       11.86       14.03      4.80 o
  -9   3   1        3.76        3.05      4.20 o
  -8   3   1       22.24       23.82      1.58 o
  -7   3   1        6.35        6.29      1.26 o
  -6   3   1       31.48       32.94      1.29 o
  -5   3   1       30.33       30.28      1.00 o
  -4   3   1      456.90      476.52     13.17 o
  -3   3   1       35.14       42.37      1.63 o
  -2   3   1     5410.81     5102.33     91.92 o
  -1   3   1     1753.97     1152.51    235.90 o
   0   3   1     6714.81     6046.69     40.93 o
   1   3   1      140.74      135.43      1.48 o
   2   3   1        2.02        1.87      0.79 o
   3   3   1       19.14       18.32      0.94 o
   4   3   1       94.01       94.92      1.73 o
   5   3   1       46.11       46.51      1.49 o
   6   3   1       23.57       22.55      1.82 o
   7   3   1        1.17        0.98      1.70 o
   8   3   1       50.01       55.23      2.39 o
   9   3   1        0.61        1.97      3.24 o
 -10   4   1       31.23       29.44      5.49 o
  -9   4   1        1.58        3.17      4.25 o
  -8   4   1        4.56        4.17      4.17 o
  -7   4   1       53.06       49.99      1.23 o
  -6   4   1       35.65       33.80      2.21 o
  -5   4   1       26.05       29.78      1.77 o
  -4   4   1      342.23      356.13      3.66 o
  -3   4   1       63.14       58.35      1.81 o
  -2   4   1      194.38      191.38      2.43 o
  -1   4   1      842.41      809.74      5.60 o
   0   4   1       32.70       30.66      1.95 o
   1   4   1      659.63      640.28      3.76 o
   2   4   1      272.27      288.49      3.42 o
   3   4   1      285.27      306.87      2.93 o
   4   4   1      128.08      123.78      2.33 o
   5   4   1      278.55      284.81      2.64 o
   6   4   1        5.14        6.65      1.58 o
   7   4   1       49.68       53.26      2.20 o
   8   4   1       19.09       20.27      2.95 o
   9   4   1        4.06        4.44      3.71 o
  -9   5   1        0.73        1.60      4.36 o
  -8   5   1       43.76       51.27      5.26 o
  -7   5   1       22.24       20.37      2.39 o
  -6   5   1       99.42       99.16      3.23 o
  -5   5   1       94.36       98.40      2.27 o
  -4   5   1      193.90      206.51      2.95 o
  -3   5   1        0.18        0.30      1.14 o
  -2   5   1     1765.70     1763.56     61.61 o
  -1   5   1     1478.23     1654.70     33.09 o
   0   5   1        0.18       -0.25      1.17 o
   1   5   1       20.78       17.59      1.52 o
   2   5   1       13.20       17.44      1.09 o
   3   5   1       30.62       33.04      1.20 o
   4   5   1        4.18        3.08      2.10 o
   5   5   1        0.25        0.49      1.16 o
   6   5   1       17.82       18.71      1.64 o
   7   5   1       18.91       19.34      1.70 o
   8   5   1        1.48        0.96      4.54 o
   9   5   1       14.01       16.17      4.11 o
  10   5   1        3.93        4.64      3.77 o
  -9   6   1        0.05        1.50      4.66 o
  -8   6   1       94.42      107.09      6.17 o
  -7   6   1        0.08        0.09      2.02 o
  -6   6   1      148.82      155.26      5.78 o
  -5   6   1       87.84       92.90      2.72 o
  -4   6   1      470.63      523.95      3.81 o
  -3   6   1       51.37       53.67      1.65 o
  -2   6   1      437.29      498.83      4.52 o
  -1   6   1      189.45      221.76      6.53 o
   0   6   1      712.98      717.79      3.26 o
   1   6   1      180.57      204.82      2.73 o
   2   6   1      471.65      545.27      6.64 o
   3   6   1      375.64      404.04      3.83 o
   4   6   1     1805.45     1881.68     15.70 o
   5   6   1        0.42        0.02      1.88 o
   6   6   1      252.34      259.10      7.27 o
   7   6   1        0.72        2.59      3.89 o
   8   6   1      165.83      178.45      7.49 o
   9   6   1        0.01       -0.22      2.98 o
  10   6   1       18.55       13.75      4.07 o
  -9   7   1        0.07        0.86      4.85 o
  -8   7   1        4.54        4.87      4.50 o
  -7   7   1        2.29        2.00      2.11 o
  -6   7   1      153.77      160.35      5.69 o
  -5   7   1       13.81       15.53      1.95 o
  -4   7   1        1.11        0.25      1.36 o
  -3   7   1       17.60       16.66      1.70 o
  -2   7   1      311.13      352.12      4.14 o
  -1   7   1      749.55      743.38      7.04 o
   0   7   1     2347.98     2245.89      7.37 o
   1   7   1       28.33       24.73      1.84 o
   2   7   1        6.15        8.81      1.76 o
   3   7   1        4.90        4.95      1.09 o
   4   7   1       87.74       91.53      1.78 o
   5   7   1        3.84        2.63      1.99 o
   6   7   1       78.14       81.50      5.31 o
   7   7   1        1.37        1.07      4.35 o
   8   7   1       16.92       19.38      4.86 o
  -9   8   1        0.60        0.26      4.82 o
  -8   8   1       52.86       56.48      5.86 o
  -7   8   1        3.47        0.21      4.34 o
  -6   8   1      190.02      189.09      7.57 o
  -5   8   1       20.72       16.06      1.89 o
  -4   8   1       68.10       72.49      2.18 o
  -3   8   1      256.30      249.95      7.15 o
  -2   8   1      208.84      182.03      5.18 o
  -1   8   1       49.21       48.71      1.86 o
   0   8   1        9.72       19.76      1.42 o
   1   8   1       50.49       44.94      4.39 o
   2   8   1        1.12        2.65      1.78 o
   3   8   1       19.18       18.57      1.30 o
   4   8   1      298.95      303.71     14.40 o
   5   8   1        3.38        3.16      1.91 o
   6   8   1      274.52      287.77      8.02 o
   7   8   1        4.65        7.95      4.32 o
   8   8   1        0.17        1.49      4.34 o
  -8   9   1       14.63       11.18      4.98 o
  -7   9   1        0.03       -2.64      4.40 o
  -6   9   1       15.14       15.64      3.47 o
  -5   9   1       16.96       16.86      1.90 o
  -4   9   1       83.57       81.00      2.33 o
  -3   9   1        5.62        6.22      2.47 o
  -2   9   1       78.40       89.54      2.07 o
  -1   9   1      118.45      114.04      2.42 o
   0   9   1      439.63      482.22      4.60 o
   1   9   1       51.46       44.66      1.87 o
   2   9   1      130.95      135.51      3.10 o
   3   9   1      256.01      258.47      2.87 o
   4   9   1        0.81        0.53      1.11 o
   5   9   1        9.97        6.18      3.86 o
   6   9   1        4.25        2.53      4.05 o
   7   9   1        2.36        0.83      4.14 o
   8   9   1       33.68       30.38      5.17 o
  -8  10   1        0.05       -0.96      4.68 o
  -7  10   1        1.70        0.12      4.29 o
  -6  10   1      109.82      114.76      5.85 o
  -5  10   1       25.88       30.17      2.04 o
  -4  10   1        4.27       -0.37      3.68 o
  -3  10   1        6.21        7.05      3.55 o
  -2  10   1      221.93      248.24      5.41 o
  -1  10   1       61.79       61.84      2.22 o
   0  10   1      731.83      792.12      5.70 o
   1  10   1       18.50       21.06      1.82 o
   2  10   1        0.07        1.21      2.25 o
   3  10   1       36.07       32.65      1.68 o
   4  10   1       48.95       48.47      4.20 o
   5  10   1        0.01       -0.36      0.72 o
   6  10   1        3.89        3.55      4.45 o
   7  10   1        9.83        9.07      4.64 o
   8  10   1       20.31       23.17      5.02 o
  -8  11   1        0.27       -1.55      5.14 o
  -7  11   1        9.68       14.32      4.97 o
  -6  11   1       44.78       53.46      5.32 o
  -5  11   1       13.77       13.07      1.86 o
  -4  11   1        8.29        7.59      0.73 o
  -3  11   1       46.66       43.45      3.90 o
  -2  11   1      169.10      182.96      3.19 o
  -1  11   1        0.92        0.84      1.81 o
   0  11   1       48.86       51.67      2.50 o
   1  11   1        1.98        2.08      1.81 o
   2  11   1      133.55      140.84      3.51 o
   3  11   1       48.01       47.68      2.15 o
   4  11   1       13.35       13.07      1.46 o
   5  11   1       64.40       72.95      5.43 o
   6  11   1        8.64        7.13      4.42 o
   7  11   1        6.17        7.24      4.59 o
  -7  12   1        1.22        0.79      4.82 o
  -6  12   1       63.08       70.20      5.87 o
  -5  12   1       10.80       10.02      4.12 o
  -4  12   1       55.39       44.74      2.33 o
  -3  12   1      106.55      107.17      2.91 o
  -2  12   1        3.64        5.44      2.00 o
  -1  12   1        0.42        2.05      1.90 o
   0  12   1      163.43      162.42      3.43 o
   1  12   1       12.66       14.12      1.91 o
   2  12   1       26.84       34.85      2.27 o
   3  12   1        2.06        2.20      1.64 o
   4  12   1      193.52      184.68      8.35 o
   5  12   1        3.24        3.07      4.18 o
   6  12   1        7.38        6.50      4.51 o
   7  12   1        7.38        9.90      4.73 o
  -7  13   1       10.73       13.28      5.17 o
  -6  13   1        7.77        6.50      4.74 o
  -5  13   1        0.61        2.45      4.27 o
  -4  13   1      460.70      446.56      8.23 o
  -3  13   1        6.82        8.37      2.28 o
  -2  13   1       78.86       87.89      2.69 o
  -1  13   1       44.12       45.47      2.42 o
   0  13   1       39.20       34.94      3.31 o
   1  13   1      221.91      241.08      4.30 o
   2  13   1     1017.04      932.71     57.77 o
   3  13   1        5.66        4.22      1.78 o
   4  13   1      102.13       93.63      5.51 o
   5  13   1        0.00       -2.48      4.26 o
   6  13   1       15.81       18.20      4.83 o
   7  13   1        3.89        2.82      4.54 o
  -6  14   1       37.15       31.68      5.27 o
  -5  14   1        0.35       -0.24      4.28 o
  -4  14   1       23.71       33.02      4.21 o
  -3  14   1        1.57       -1.08      2.20 o
  -2  14   1       13.09       10.36      2.09 o
  -1  14   1        0.01       -0.10      2.06 o
   0  14   1      131.20      129.45      4.85 o
   1  14   1        4.82        5.09      2.46 o
   2  14   1        3.92        2.59      2.53 o
   3  14   1        6.74        9.02      2.69 o
   4  14   1        8.85        5.29      4.06 o
   5  14   1       11.92       11.10      4.54 o
   6  14   1        6.38        3.08      4.67 o
  -6  15   1       28.52       30.65      5.33 o
  -5  15   1        0.62        2.16      4.53 o
  -4  15   1       32.06       39.30      4.91 o
  -3  15   1        0.63        1.12      1.99 o
  -2  15   1       24.91       29.36      2.37 o
  -1  15   1       23.66       24.15      2.41 o
   0  15   1        0.05        0.50      2.25 o
   1  15   1        1.79        1.45      2.23 o
   2  15   1        0.22        0.87      2.52 o
   3  15   1        1.06        1.43      2.43 o
   4  15   1        6.20        8.14      2.78 o
   5  15   1        0.31        0.98      4.34 o
   6  15   1        0.23        2.60      4.56 o
  -5  16   1        0.13        2.00      4.53 o
  -4  16   1        0.65        2.55      4.14 o
  -3  16   1       15.59       15.35      4.52 o
  -2  16   1        2.76        5.07      2.13 o
  -1  16   1        9.67       10.76      2.28 o
   0  16   1        1.96        0.51      2.25 o
   1  16   1       43.41       46.23      2.79 o
   2  16   1       13.41       11.60      2.67 o
   3  16   1        0.76       -0.40      2.54 o
   4  16   1        0.00       -0.55      4.14 o
   5  16   1        2.24        1.96      4.33 o
  -5  17   1        2.77        2.99      4.46 o
  -4  17   1        1.64        3.83      4.32 o
  -3  17   1        2.95        2.33      4.34 o
  -2  17   1       34.44       39.31      4.74 o
  -1  17   1       10.67       12.93      3.92 o
   0  17   1       45.08       50.99      2.89 o
   1  17   1        2.30        4.46      2.29 o
   2  17   1        2.07       -0.69      2.52 o
   3  17   1        0.14        1.26      3.87 o
   4  17   1        0.53       -0.44      4.09 o
   5  17   1        3.11        4.75      4.53 o
  -4  18   1        1.73       -0.05      4.25 o
  -3  18   1        0.01        2.44      4.22 o
  -2  18   1        0.07       -1.34      4.02 o
  -1  18   1        2.83        1.90      3.75 o
   0  18   1        0.03        0.95      3.49 o
   1  18   1        4.23        5.62      2.36 o
   2  18   1        3.91        5.37      3.37 o
   3  18   1        5.81        6.03      3.92 o
   4  18   1       19.71       30.75      4.69 o
  -3  19   1        0.24        3.00      4.10 o
  -2  19   1        1.21        1.62      4.25 o
  -1  19   1        0.36       -0.13      3.92 o
   0  19   1       12.00       14.22      3.95 o
  -2  20   1        6.74        6.54      4.38 o
  -8   0   2       70.86       68.96      4.71 o
  -6   0   2      212.54      199.47      3.74 o
  -4   0   2      371.77      394.75      9.25 o
   0   0   2    13998.00    12021.13     80.71 o
   2   0   2       16.77       21.25      1.17 o
   4   0   2      368.96      404.38     12.02 o
   6   0   2       29.73       32.64      2.98 o
   8   0   2      282.11      310.27      6.82 o
 -10   1   2        2.09        1.42      4.18 o
  -9   1   2        5.87        6.07      3.89 o
  -8   1   2        6.10        7.62      2.46 o
  -7   1   2       23.24       20.28      2.45 o
  -6   1   2       25.18       27.16      1.64 o
  -5   1   2        0.03        1.96      1.94 o
  -4   1   2     1103.79     1074.91      8.81 o
  -3   1   2     1066.47     1031.67      5.96 o
  -2   1   2     7255.25     6825.75     29.91 o
  -1   1   2      493.34      481.37      6.03 o
   0   1   2     1110.01     1057.32      4.40 o
   1   1   2     1577.27     1505.07      4.66 o
   2   1   2     3365.42     3243.53     38.22 o
   3   1   2      519.00      542.60      3.17 o
   4   1   2      173.37      195.99      2.27 o
   5   1   2        8.87        6.92      1.30 o
   6   1   2       82.69       85.23      2.66 o
   7   1   2        0.00        1.30      1.89 o
   8   1   2        0.14        0.98      2.06 o
   9   1   2       11.25       10.47      3.15 o
 -10   2   2        2.25        2.08      4.28 o
  -9   2   2       15.67       15.64      4.28 o
  -8   2   2        2.65        1.42      3.67 o
  -7   2   2       37.99       38.02      2.14 o
  -6   2   2        5.46        4.75      1.72 o
  -5   2   2        3.41        4.11      1.27 o
  -4   2   2     2163.85     2123.65     12.86 o
  -3   2   2      370.73      385.55      1.84 o
  -2   2   2     7287.77     7043.08     30.07 o
  -1   2   2      285.16      282.90      2.24 o
   0   2   2      925.20      900.26     16.15 o
   1   2   2      304.22      293.85      2.41 o
   2   2   2       49.21       46.28      1.24 o
   3   2   2       61.31       67.00      1.58 o
   4   2   2       16.98       18.23      1.26 o
   5   2   2      109.50      108.93      2.04 o
   6   2   2       15.50       16.20      1.96 o
   7   2   2       10.72       11.42      2.05 o
   8   2   2       54.63       64.29      2.81 o
   9   2   2       14.48       13.74      3.64 o
 -10   3   2       20.37       16.28      4.75 o
  -9   3   2        7.08        8.77      4.31 o
  -8   3   2        0.90        0.54      1.11 o
  -7   3   2       19.77       17.70      1.20 o
  -6   3   2        4.08        2.82      2.01 o
  -5   3   2       62.46       63.34      1.66 o
  -4   3   2      190.40      184.64      1.49 o
  -3   3   2       61.47       57.03      1.20 o
  -2   3   2        7.34        7.70      0.79 o
  -1   3   2      168.81      161.73      4.22 o
   0   3   2      469.89      487.30      4.68 o
   1   3   2      466.85      504.11      4.74 o
   2   3   2     4873.83     4711.57     43.79 o
   3   3   2       99.39      110.36      1.63 o
   4   3   2      551.43      568.26      4.43 o
   5   3   2       58.04       56.28      1.72 o
   6   3   2       26.50       31.11      2.08 o
   7   3   2       14.55       12.01      2.05 o
   8   3   2        0.98        0.45      1.90 o
   9   3   2        0.34       -0.96      3.55 o
 -10   4   2        5.91        6.63      4.66 o
  -9   4   2       15.97       18.82      4.74 o
  -8   4   2       43.13       39.73      4.74 o
  -7   4   2       45.12       40.73      2.58 o
  -6   4   2        1.43        0.02      2.00 o
  -5   4   2       27.12       27.96      1.72 o
  -4   4   2       16.53       15.12      1.58 o
  -3   4   2        0.47        0.68      1.03 o
  -2   4   2      186.12      174.96      7.55 o
  -1   4   2        0.38       -0.13      1.48 o
   0   4   2      734.14      726.18      2.84 o
   1   4   2      549.52      563.82      4.20 o
   2   4   2        0.43        1.50      0.91 o
   3   4   2       73.94       76.07      1.43 o
   4   4   2       75.07       67.71      1.55 o
   5   4   2      181.66      181.37      3.97 o
   6   4   2       17.62       17.46      1.92 o
   7   4   2       11.93       15.86      2.30 o
   8   4   2        3.20        4.73      3.61 o
   9   4   2        0.00       -0.51      3.66 o
  -9   5   2        2.05        2.40      4.44 o
  -8   5   2       11.83       12.62      4.52 o
  -7   5   2        9.41        9.27      2.21 o
  -6   5   2        0.67       -1.01      2.25 o
  -5   5   2       50.97       55.40      2.98 o
  -4   5   2      404.79      414.95      3.83 o
  -3   5   2       84.65       77.13      2.94 o
  -2   5   2      369.36      375.96      2.90 o
  -1   5   2       51.67       50.49      2.27 o
   0   5   2       87.99       88.83      1.49 o
   1   5   2       48.05       49.78      1.37 o
   2   5   2      182.11      183.53      2.20 o
   3   5   2        3.61        5.65      1.19 o
   4   5   2      210.81      203.21      2.21 o
   5   5   2        3.29        3.57      1.44 o
   6   5   2      118.21      117.66      2.97 o
   7   5   2        7.18        7.75      1.73 o
   8   5   2      172.74      183.63      6.80 o
   9   5   2        6.19        6.27      3.94 o
  -9   6   2        4.06        5.08      4.51 o
  -8   6   2       10.32       10.44      4.33 o
  -7   6   2        0.08        1.45      2.03 o
  -6   6   2        2.72        1.70      1.88 o
  -5   6   2        0.14        1.34      1.57 o
  -4   6   2       25.18       30.25      1.42 o
  -3   6   2        0.61        1.11      0.47 o
  -2   6   2        0.59        1.42      0.97 o
  -1   6   2      621.97      616.53      7.91 o
   0   6   2       23.74       25.76      1.19 o
   1   6   2      973.95      964.50      5.21 o
   2   6   2      322.25      355.53      4.01 o
   3   6   2       26.17       27.63      1.48 o
   4   6   2        9.01        5.27      1.75 o
   5   6   2        2.53        2.29      1.99 o
   6   6   2      112.63      117.04      5.67 o
   7   6   2        8.05       10.54      2.88 o
   8   6   2        3.93        1.91      3.94 o
   9   6   2        0.27        0.31      3.89 o
  -9   7   2        0.23       -2.03      4.61 o
  -8   7   2        1.48        1.13      4.53 o
  -7   7   2        4.49        4.49      2.02 o
  -6   7   2        8.34        8.36      1.80 o
  -5   7   2       13.46       13.15      1.63 o
  -4   7   2      361.69      377.64      3.01 o
  -3   7   2       94.76       94.83      2.69 o
  -2   7   2       11.55        9.42      1.35 o
  -1   7   2       74.04       73.21      1.90 o
   0   7   2      926.81     1015.44      9.29 o
   1   7   2       52.14       49.17      1.80 o
   2   7   2      141.78      173.50      2.36 o
   3   7   2      196.54      194.24      2.59 o
   4   7   2      147.60      151.90      2.44 o
   5   7   2        6.89        6.22      3.93 o
   6   7   2      328.04      338.96      8.51 o
   7   7   2        3.44        5.42      4.40 o
   8   7   2       45.57       46.76      5.06 o
   9   7   2        1.82        4.77      4.07 o
  -9   8   2        5.25        0.41      4.91 o
  -8   8   2       10.09        9.67      4.82 o
  -7   8   2        0.05        2.29      3.89 o
  -6   8   2       63.58       63.58      2.39 o
  -5   8   2       87.16       90.04      2.32 o
  -4   8   2      192.63      201.31      8.09 o
  -3   8   2       49.24       44.24      2.18 o
  -2   8   2      206.96      210.49      3.25 o
  -1   8   2      395.51      409.04      6.84 o
   0   8   2        0.24        2.03      1.19 o
   1   8   2        0.02        0.52      1.49 o
   2   8   2       35.15       36.12      1.61 o
   3   8   2      103.85      107.70      2.20 o
   4   8   2      440.77      424.43      8.31 o
   5   8   2       84.67       87.86      6.26 o
   6   8   2       21.78       20.63      4.33 o
   7   8   2        0.64        2.00      4.17 o
   8   8   2        1.67        0.11      3.05 o
   9   8   2        4.96        4.00      4.18 o
  -8   9   2       14.86       17.89      5.03 o
  -7   9   2        7.49        8.46      4.51 o
  -6   9   2        7.10        8.00      1.72 o
  -5   9   2        1.81        1.47      1.66 o
  -4   9   2       73.47       77.46      1.78 o
  -3   9   2       33.27       35.69      0.95 o
  -2   9   2       10.13       10.30      1.21 o
  -1   9   2       19.44       19.66      1.52 o
   0   9   2      121.38      107.28      1.95 o
   1   9   2       39.73       45.82      2.12 o
   2   9   2      177.17      190.94      2.68 o
   3   9   2       24.70       22.24      1.60 o
   4   9   2        0.44        0.44      1.46 o
   5   9   2        7.51        7.45      1.42 o
   6   9   2        6.10        3.73      3.92 o
   7   9   2       28.84       30.50      4.81 o
   8   9   2        3.75        4.94      4.84 o
  -8  10   2       24.34       30.11      5.40 o
  -7  10   2        1.27        2.76      4.19 o
  -6  10   2        6.95        6.05      4.03 o
  -5  10   2       24.10       21.82      1.55 o
  -4  10   2        0.07        0.46      0.83 o
  -3  10   2      204.87      201.29      4.35 o
  -2  10   2       14.09       13.42      1.68 o
  -1  10   2      125.64      131.51      9.91 o
   0  10   2      190.68      179.99      3.68 o
   1  10   2        3.72        2.68      1.88 o
   2  10   2       18.03       17.38      1.64 o
   3  10   2       12.68       11.18      1.57 o
   4  10   2       73.97       74.96      2.39 o
   5  10   2        6.79        6.48      1.39 o
   6  10   2       16.75       17.24      4.43 o
   7  10   2        0.38        0.82      4.29 o
  -8  11   2        0.05       -0.12      4.78 o
  -7  11   2        1.25        3.53      4.76 o
  -6  11   2       20.79       22.70      4.51 o
  -5  11   2       19.16       15.74      4.26 o
  -4  11   2       18.44       18.31      0.70 o
  -3  11   2       42.13       37.21      1.18 o
  -2  11   2      110.64      111.54      2.25 o
  -1  11   2       26.48       22.72      1.91 o
   0  11   2      797.96      773.95      9.02 o
   1  11   2       65.11       61.16      2.22 o
   2  11   2      139.89      137.31      3.48 o
   3  11   2      161.64      150.59      8.12 o
   4  11   2       21.99       19.49      3.22 o
   5  11   2        3.88        3.49      3.75 o
   6  11   2       40.00       37.05      4.85 o
   7  11   2        3.29        5.56      4.70 o
  -7  12   2        4.09        6.16      4.93 o
  -6  12   2       18.69       17.87      4.65 o
  -5  12   2        0.37        0.90      4.38 o
  -4  12   2      137.21      121.16      2.05 o
  -3  12   2        3.15        1.89      0.94 o
  -2  12   2        0.25        0.05      1.53 o
  -1  12   2       89.93       86.77      2.61 o
   0  12   2      124.01      122.58      3.13 o
   1  12   2        1.51        3.60      1.75 o
   2  12   2      278.78      249.84     11.99 o
   3  12   2       12.02        6.12      1.87 o
   4  12   2        0.68       -0.83      1.54 o
   5  12   2        1.40        4.13      3.98 o
   6  12   2       25.73       26.69      4.78 o
   7  12   2        0.28        2.69      4.55 o
  -7  13   2        5.64        6.80      5.08 o
  -6  13   2       30.38       35.21      5.26 o
  -5  13   2        0.05        0.34      4.33 o
  -4  13   2        9.52        9.37      1.08 o
  -3  13   2       13.96       15.89      1.19 o
  -2  13   2       42.45       40.18      2.02 o
  -1  13   2       25.59       24.74      2.35 o
   0  13   2       67.54       69.05      2.84 o
   1  13   2       18.52       18.46      2.06 o
   2  13   2       56.49       64.18      3.12 o
   3  13   2        0.10        0.31      1.83 o
   4  13   2       40.10       42.69      4.65 o
   5  13   2        1.16        1.24      4.07 o
   6  13   2        6.12        8.64      4.56 o
  -6  14   2       26.54       33.26      5.49 o
  -5  14   2        0.30        2.55      4.48 o
  -4  14   2       44.54       44.02      5.20 o
  -3  14   2       28.71       29.38      1.79 o
  -2  14   2       36.35       37.78      2.11 o
  -1  14   2        4.72        5.82      1.93 o
   0  14   2       80.89       69.09      3.23 o
   1  14   2       19.09       21.26      2.60 o
   2  14   2       50.65       39.42      2.93 o
   3  14   2       18.15       14.74      3.82 o
   4  14   2        2.09       -1.84      3.86 o
   5  14   2       22.58       26.44      4.69 o
   6  14   2        9.10       16.30      4.72 o
  -6  15   2       76.03       77.00      6.30 o
  -5  15   2       13.42       17.88      4.87 o
  -4  15   2       22.14       23.80      4.95 o
  -3  15   2        1.45        0.60      4.28 o
  -2  15   2       28.24       26.98      1.96 o
  -1  15   2        0.01        1.05      1.91 o
   0  15   2      107.99      101.20      3.24 o
   1  15   2        0.01        1.08      2.43 o
   2  15   2       10.75        9.10      2.65 o
   3  15   2        0.05        0.96      3.54 o
   4  15   2       25.98       29.74      4.48 o
   5  15   2        0.67        0.24      4.19 o
   6  15   2        0.31       -1.15      4.31 o
  -5  16   2        4.38        9.06      4.86 o
  -4  16   2       15.94       19.81      5.03 o
  -3  16   2        0.49       -1.48      4.46 o
  -2  16   2       13.82       10.05      4.31 o
  -1  16   2        8.09       12.93      4.12 o
   0  16   2        1.50        2.43      2.15 o
   1  16   2        1.61        2.49      2.48 o
   2  16   2       36.53       35.91      2.98 o
   3  16   2       10.62       13.08      2.77 o
   4  16   2        2.37        4.18      2.88 o
   5  16   2        0.76        0.87      3.99 o
  -4  17   2        0.16       -1.89      4.78 o
  -3  17   2        0.62        1.09      4.57 o
  -2  17   2        0.23        3.15      4.16 o
  -1  17   2        6.97       11.89      4.12 o
   0  17   2        0.41        2.27      3.89 o
   1  17   2       10.73       15.44      2.57 o
   2  17   2        1.00       -0.65      2.67 o
   3  17   2        0.07        1.48      2.75 o
   4  17   2        0.28        0.03      3.91 o
   5  17   2        0.17       -0.01      4.14 o
  -4  18   2        0.06       -1.87      4.66 o
  -3  18   2        0.05       -2.75      4.68 o
  -2  18   2       13.62       23.54      4.71 o
  -1  18   2        0.17        3.20      3.96 o
   0  18   2        8.43       12.57      3.99 o
   1  18   2       10.01        8.84      3.87 o
   2  18   2        3.72        4.15      4.00 o
   3  18   2        0.65        2.13      3.68 o
   4  18   2        0.71       -0.02      3.94 o
  -3  19   2        9.16        8.73      4.86 o
  -2  19   2        1.78       -0.85      4.30 o
  -1  19   2        0.30       -1.19      4.26 o
   0  19   2        3.07        6.30      4.08 o
  -2  20   2        0.19       -0.72      4.33 o
  -1  20   2        0.26        0.55      4.17 o
  -9   0   3        0.53        0.81      3.64 o
  -7   0   3       25.91       22.10      3.59 o
  -5   0   3      327.83      319.79      5.64 o
  -3   0   3       14.28       20.10      1.66 o
  -1   0   3        0.45        1.27      1.21 o
   1   0   3      241.78      213.02      5.72 o
   3   0   3      519.32      510.02      4.80 o
   5   0   3        0.02        0.69      2.52 o
   7   0   3        4.03        6.76      3.37 o
 -10   1   3       13.06       11.93      4.40 o
  -9   1   3        0.44        0.59      2.48 o
  -8   1   3       26.02       29.69      2.71 o
  -7   1   3        0.60        0.68      1.69 o
  -6   1   3        0.08        0.26      1.67 o
  -5   1   3      195.90      198.85      3.39 o
  -4   1   3        0.98        1.58      1.27 o
  -3   1   3       46.17       45.31      1.05 o
  -2   1   3       88.00       87.15      1.38 o
  -1   1   3     2062.59     1944.07     11.48 o
   0   1   3      130.90      105.20      2.23 o
   1   1   3       60.14       68.61      1.58 o
   2   1   3       86.72       95.12      1.44 o
   3   1   3       10.73       13.00      1.18 o
   4   1   3      953.42      999.79      7.68 o
   5   1   3        2.81        2.20      1.81 o
   6   1   3       42.17       37.84      2.43 o
   7   1   3       64.13       71.04      3.01 o
   8   1   3        0.77        0.58      2.16 o
   9   1   3        2.15        1.94      3.41 o
 -10   2   3        9.61        8.28      4.29 o
  -9   2   3        0.60        0.42      3.78 o
  -8   2   3       13.67       13.29      2.52 o
  -7   2   3       51.18       48.60      2.13 o
  -6   2   3       78.27       80.24      3.33 o
  -5   2   3      241.96      250.19      2.15 o
  -4   2   3     4513.33     4553.01     16.87 o
  -3   2   3        5.01        5.38      0.81 o
  -2   2   3        5.13        6.00      0.92 o
  -1   2   3      142.81      149.14      2.20 o
   0   2   3      113.50       95.77      2.37 o
   1   2   3       59.90       69.18      1.37 o
   2   2   3      245.89      269.46      2.35 o
   3   2   3       11.70       12.54      1.17 o
   4   2   3       47.93       42.34      1.63 o
   5   2   3       56.40       50.97      2.38 o
   6   2   3        0.31        1.32      2.02 o
   7   2   3        3.14        4.59      2.21 o
   8   2   3        0.10        0.62      2.18 o
   9   2   3       12.86       12.43      3.63 o
 -10   3   3        2.31        3.21      4.48 o
  -9   3   3       14.04       16.78      4.39 o
  -8   3   3        0.71       -1.14      3.87 o
  -7   3   3        2.55        2.62      1.05 o
  -6   3   3       97.38       92.06      1.81 o
  -5   3   3        2.58        2.40      0.90 o
  -4   3   3        0.07        0.39      0.92 o
  -3   3   3        6.50        3.97      0.85 o
  -2   3   3      798.44      750.85      4.84 o
  -1   3   3     2146.07     2035.82      7.09 o
   0   3   3        8.31       10.99      0.87 o
   1   3   3       29.78       27.07      1.33 o
   2   3   3      210.98      224.68      5.33 o
   3   3   3      176.47      187.93      2.22 o
   4   3   3       27.99       28.98      2.00 o
   5   3   3       12.09       11.77      2.01 o
   6   3   3      271.53      284.70      5.50 o
   7   3   3        0.96        1.44      2.08 o
   8   3   3       25.80       27.04      2.53 o
   9   3   3        3.66        4.02      3.56 o
 -10   4   3       10.42        8.93      4.59 o
  -9   4   3        0.00        1.56      4.32 o
  -8   4   3       46.42       41.99      4.71 o
  -7   4   3       38.29       32.58      1.55 o
  -6   4   3      444.24      413.86      9.64 o
  -5   4   3        0.62        0.98      0.68 o
  -4   4   3        0.03        2.04      0.86 o
  -3   4   3      194.84      195.62      7.13 o
  -2   4   3      141.87      133.80      1.94 o
  -1   4   3      127.18      132.38      2.60 o
   0   4   3      653.39      714.60      3.58 o
   1   4   3      927.86      921.96      5.33 o
   2   4   3      534.70      518.62      3.65 o
   3   4   3      155.17      157.94      2.10 o
   4   4   3       17.43       18.90      1.30 o
   5   4   3        1.44        1.55      1.91 o
   6   4   3       30.24       31.32      2.65 o
   7   4   3        4.86        5.28      2.15 o
   8   4   3        3.78        4.07      3.79 o
   9   4   3        5.23        6.03      3.78 o
 -10   5   3        5.67       10.56      4.95 o
  -9   5   3        0.72        0.72      4.34 o
  -8   5   3        0.02       -1.68      4.22 o
  -7   5   3        6.50        7.37      2.03 o
  -6   5   3      100.57      104.32      2.80 o
  -5   5   3       19.10       17.85      1.59 o
  -4   5   3      831.74      840.70     13.60 o
  -3   5   3        7.36        7.15      1.18 o
  -2   5   3        4.85        3.39      1.54 o
  -1   5   3      499.68      536.60      7.36 o
   0   5   3      459.40      505.00      3.15 o
   1   5   3      338.14      314.93      3.38 o
   2   5   3      461.05      479.21      4.79 o
   3   5   3        4.47        2.61      1.06 o
   4   5   3        1.65        3.35      1.12 o
   5   5   3       97.53      104.60      3.02 o
   6   5   3      140.22      151.99      3.58 o
   7   5   3       58.91       63.72      2.88 o
   8   5   3       52.44       63.46      5.16 o
   9   5   3        0.17       -0.03      3.75 o
  -9   6   3        1.19        0.08      4.63 o
  -8   6   3        2.10        2.38      4.13 o
  -7   6   3        2.68        2.49      1.88 o
  -6   6   3       40.45       38.45      3.01 o
  -5   6   3        2.25        1.53      1.44 o
  -4   6   3       25.72       22.28      1.97 o
  -3   6   3      174.88      176.90      4.12 o
  -2   6   3       80.42       80.49      2.44 o
  -1   6   3       17.02       21.75      1.58 o
   0   6   3      777.12      832.60      6.15 o
   1   6   3      574.80      644.75      3.97 o
   2   6   3     1072.81     1206.01      9.56 o
   3   6   3       75.31       79.08      1.79 o
   4   6   3      260.82      271.04      3.74 o
   5   6   3        0.24        1.09      1.28 o
   6   6   3      321.97      324.29      4.71 o
   7   6   3        6.64        6.08      2.13 o
   8   6   3       43.01       29.88      4.61 o
   9   6   3        0.00       -0.41      3.91 o
  -9   7   3        2.94        1.10      5.06 o
  -8   7   3       12.85       11.09      4.42 o
  -7   7   3        2.03        1.62      3.84 o
  -6   7   3       48.94       53.46      2.32 o
  -5   7   3       52.91       53.31      3.69 o
  -4   7   3       88.12       91.99      5.97 o
  -3   7   3      170.72      168.19      2.46 o
  -2   7   3      591.62      567.19      4.65 o
  -1   7   3        0.29        0.49      0.85 o
   0   7   3        4.16        4.27      1.10 o
   1   7   3       41.97       40.12      1.53 o
   2   7   3       62.15       60.08      1.84 o
   3   7   3       38.40       40.39      1.74 o
   4   7   3       45.41       37.85      2.15 o
   5   7   3        1.95        1.97      1.48 o
   6   7   3       15.18       13.73      2.80 o
   7   7   3        0.31        0.28      4.14 o
   8   7   3       38.89       43.81      5.04 o
  -9   8   3        0.04       -1.67      5.17 o
  -8   8   3       52.52       54.19      5.51 o
  -7   8   3        0.11        3.06      3.98 o
  -6   8   3       10.12       10.56      2.81 o
  -5   8   3        6.09        6.00      0.93 o
  -4   8   3       29.20       27.66      4.22 o
  -3   8   3       14.78       15.62      2.20 o
  -2   8   3      202.64      209.91     11.06 o
  -1   8   3       15.91       17.34      1.11 o
   0   8   3       34.66       32.07      2.31 o
   1   8   3      445.25      421.86      5.58 o
   2   8   3      414.97      421.56      3.76 o
   3   8   3        0.70        0.84      1.45 o
   4   8   3      457.96      445.82     13.38 o
   5   8   3       25.99       20.71      1.91 o
   6   8   3        0.00       -0.28      2.76 o
   7   8   3        0.18        0.75      3.84 o
   8   8   3        7.03        7.97      4.20 o
  -8   9   3        1.28        2.70      4.61 o
  -7   9   3        1.75        4.98      4.46 o
  -6   9   3       19.49       19.17      4.13 o
  -5   9   3       43.62       46.77      4.85 o
  -4   9   3      153.10      151.84      7.17 o
  -3   9   3      276.91      271.49     13.86 o
  -2   9   3      763.16      820.63     32.29 o
  -1   9   3        0.00        0.26      1.06 o
   0   9   3        1.66        2.12      1.34 o
   1   9   3        1.38        3.00      1.62 o
   2   9   3      195.85      200.02      2.87 o
   3   9   3        3.65        2.96      1.52 o
   4   9   3       33.77       30.88      2.12 o
   5   9   3       26.75       24.19      1.91 o
   6   9   3       12.81       14.49      3.09 o
   7   9   3        3.75        3.84      2.92 o
   8   9   3        0.00       -1.39      4.27 o
  -8  10   3       62.38       68.49      6.20 o
  -7  10   3        0.79       -0.81      4.30 o
  -6  10   3        0.26        1.74      3.99 o
  -5  10   3        0.25       -3.28      4.31 o
  -4  10   3        1.76        2.25      0.83 o
  -3  10   3       15.89       14.01      3.87 o
  -2  10   3      206.25      209.49      3.63 o
  -1  10   3       12.70       13.58      1.37 o
   0  10   3      104.02      118.81      3.15 o
   1  10   3       21.53       19.10      2.01 o
   2  10   3      306.20      303.29      5.20 o
   3  10   3        0.05        1.03      1.71 o
   4  10   3       21.51       18.12      3.44 o
   5  10   3        0.61        3.76      3.86 o
   6  10   3      107.50      123.83      6.38 o
   7  10   3        0.07        0.31      2.98 o
  -8  11   3        5.39        6.99      5.19 o
  -7  11   3        2.96        1.91      4.36 o
  -6  11   3       46.61       50.99      5.17 o
  -5  11   3       84.29       89.79      5.80 o
  -4  11   3       31.57       33.26      1.93 o
  -3  11   3       43.78       44.81      4.48 o
  -2  11   3      111.72      100.69      5.59 o
  -1  11   3       45.84       46.86      2.20 o
   0  11   3      495.00      482.93      9.09 o
   1  11   3      109.17      117.08      5.08 o
   2  11   3        2.97        3.73      1.54 o
   3  11   3       22.96       19.27      1.96 o
   4  11   3        3.54        2.39      1.65 o
   5  11   3       40.79       43.79      4.77 o
   6  11   3        0.22       -0.65      4.23 o
   7  11   3        4.01        1.88      3.22 o
  -7  12   3        1.63        3.81      4.62 o
  -6  12   3       33.53       38.21      5.09 o
  -5  12   3        0.20       -0.71      4.24 o
  -4  12   3        1.00        1.69      0.99 o
  -3  12   3       23.02       24.97      2.12 o
  -2  12   3      284.44      246.31     24.37 o
  -1  12   3        4.11        4.14      1.56 o
   0  12   3       75.48       73.99      2.09 o
   1  12   3        2.83        3.76      1.87 o
   2  12   3       86.37       87.08      4.19 o
   3  12   3      130.93      130.10     15.45 o
   4  12   3        7.21        6.00      3.79 o
   5  12   3       16.16       17.14      4.29 o
   6  12   3       27.20       32.79      5.02 o
  -7  13   3        0.03        3.99      4.69 o
  -6  13   3       55.83       66.44      5.94 o
  -5  13   3       15.29       11.36      4.83 o
  -4  13   3        2.35        2.87      1.10 o
  -3  13   3       23.85       26.32      4.42 o
  -2  13   3       15.63       12.32      0.90 o
  -1  13   3       86.23       86.39      2.46 o
   0  13   3      438.67      432.30     14.16 o
   1  13   3       34.65       36.76      2.13 o
   2  13   3       98.84       89.83      4.50 o
   3  13   3        0.50        1.38      3.42 o
   4  13   3       24.96       27.66      4.16 o
   5  13   3        0.05       -1.29      4.04 o
   6  13   3        0.67        1.93      4.28 o
  -6  14   3       16.50       19.95      4.99 o
  -5  14   3        2.86        6.05      5.06 o
  -4  14   3        3.37        4.68      4.72 o
  -3  14   3        7.91        4.82      4.42 o
  -2  14   3       39.75       37.28      2.54 o
  -1  14   3       48.90       47.23      2.23 o
   0  14   3      175.53      170.56      3.68 o
   1  14   3        7.82        6.75      1.81 o
   2  14   3        3.95        4.44      2.62 o
   3  14   3        0.98        1.57      3.45 o
   4  14   3        0.21        0.77      3.55 o
   5  14   3        0.77       -0.33      3.97 o
   6  14   3        2.01        0.87      4.33 o
  -5  15   3        0.07       -3.22      5.13 o
  -4  15   3        1.53        0.65      4.56 o
  -3  15   3        3.64        3.89      4.29 o
  -2  15   3        5.02        4.06      2.12 o
  -1  15   3        7.26        3.67      4.52 o
   0  15   3        0.70       -0.09      2.13 o
   1  15   3        3.80        3.08      2.30 o
   2  15   3        4.80        6.67      2.56 o
   3  15   3        0.92        0.26      3.44 o
   4  15   3       26.28       32.66      4.23 o
   5  15   3        0.15       -0.41      3.98 o
  -5  16   3        7.95        6.61      5.28 o
  -4  16   3        6.19        9.33      4.87 o
  -3  16   3       17.01       18.94      4.91 o
  -2  16   3       46.90       44.67      2.87 o
  -1  16   3        5.46        6.68      4.37 o
   0  16   3        0.16       -1.74      4.53 o
   1  16   3        0.03        0.13      2.30 o
   2  16   3        2.09        0.90      2.39 o
   3  16   3        5.66        6.85      2.72 o
   4  16   3        1.07        0.86      3.65 o
   5  16   3        0.41        1.32      4.10 o
  -4  17   3        7.39        9.66      5.11 o
  -3  17   3        0.60        1.64      4.74 o
  -2  17   3       17.39       25.26      4.93 o
  -1  17   3        8.20        9.63      2.51 o
   0  17   3        0.84       -1.62      4.69 o
   1  17   3        0.72       -0.70      4.88 o
   2  17   3        4.17        6.20      4.57 o
   3  17   3        0.18        1.14      2.71 o
   4  17   3        0.47        0.21      3.79 o
  -3  18   3        3.78        2.36      4.79 o
  -2  18   3        3.07        5.85      4.61 o
  -1  18   3        1.26        0.49      2.51 o
   0  18   3        0.02        5.06      4.41 o
   1  18   3        7.75        4.22      4.68 o
   2  18   3        8.87       11.36      4.92 o
  -2  19   3        6.67        4.87      4.87 o
  -1  19   3        4.20        6.84      4.68 o
   0  19   3        1.06        4.63      4.06 o
   1  19   3        0.67       -0.56      4.71 o
 -10   0   4        0.43       -0.20      3.85 o
  -8   0   4       14.30       14.61      3.56 o
  -6   0   4       24.81       20.28      2.36 o
  -4   0   4     2012.55     1997.03     16.50 o
  -2   0   4     2943.59     2959.87     26.58 o
   0   0   4     1288.62     1216.13      9.36 o
   2   0   4      764.35      823.44      8.99 o
   4   0   4       33.46       28.47      3.25 o
   6   0   4      574.77      591.09      9.34 o
   8   0   4       56.51       53.79      4.37 o
 -10   1   4        4.02        4.69      2.68 o
  -9   1   4        4.31        4.25      2.52 o
  -8   1   4       24.20       23.44      2.59 o
  -7   1   4        3.43        5.16      1.82 o
  -6   1   4       75.79       70.26      1.86 o
  -5   1   4      382.58      386.70      5.94 o
  -4   1   4      419.77      415.56      6.40 o
  -3   1   4        0.39        1.36      1.07 o
  -2   1   4       29.23       27.82      1.30 o
  -1   1   4       11.35        8.88      1.16 o
   0   1   4     1369.99     1386.02      7.08 o
   1   1   4       12.86       13.34      1.22 o
   2   1   4      394.41      447.01      3.30 o
   3   1   4       25.53       29.03      1.54 o
   4   1   4        0.03       -1.40      1.97 o
   5   1   4       49.49       42.28      2.65 o
   6   1   4       47.46       47.30      2.99 o
   7   1   4       16.81       18.99      2.59 o
   8   1   4        1.20        1.70      2.29 o
   9   1   4        6.65        6.61      3.62 o
 -10   2   4        0.82        0.49      4.09 o
  -9   2   4        9.23        9.21      2.67 o
  -8   2   4        8.90        8.07      2.45 o
  -7   2   4       57.16       55.13      1.72 o
  -6   2   4      372.18      350.93      4.88 o
  -5   2   4        1.57        2.24      1.10 o
  -4   2   4     2457.97     2490.78     12.91 o
  -3   2   4      251.27      255.56      2.74 o
  -2   2   4      508.41      525.80      3.10 o
  -1   2   4        0.26        1.17      1.14 o
   0   2   4       23.55       29.18      1.50 o
   1   2   4       54.42       52.08      1.64 o
   2   2   4      114.64      131.38      2.00 o
   3   2   4      670.05      663.10      7.89 o
   4   2   4       46.58       45.52      1.94 o
   5   2   4       50.08       47.43      2.77 o
   6   2   4      238.96      241.41      4.57 o
   7   2   4       16.04       13.75      2.42 o
   8   2   4       23.14       22.94      2.80 o
   9   2   4        0.08        0.61      3.73 o
 -10   3   4        5.97        6.51      4.24 o
  -9   3   4        0.18       -0.97      4.36 o
  -8   3   4       27.39       23.05      2.63 o
  -7   3   4        0.23        0.93      1.12 o
  -6   3   4      419.64      404.18      3.39 o
  -5   3   4        3.11        4.46      0.99 o
  -4   3   4        3.57        4.13      1.17 o
  -3   3   4      157.56      151.04      2.04 o
  -2   3   4      149.25      182.47      1.84 o
  -1   3   4       83.29       91.49      1.87 o
   0   3   4     2008.79     2141.43      9.01 o
   1   3   4      618.44      643.28      5.05 o
   2   3   4      526.39      598.07      4.30 o
   3   3   4        4.18        4.10      1.26 o
   4   3   4       84.59       85.69      2.28 o
   5   3   4        9.32       13.57      2.35 o
   6   3   4       70.36       68.16      3.06 o
   7   3   4        0.98        0.18      2.34 o
   8   3   4        5.81        7.70      2.41 o
   9   3   4        1.12       -0.77      3.92 o
 -10   4   4        0.51        1.62      4.36 o
  -9   4   4       30.71       29.00      5.06 o
  -8   4   4        0.30        0.25      4.00 o
  -7   4   4        0.25        0.81      0.92 o
  -6   4   4       35.09       31.28      1.22 o
  -5   4   4       30.59       31.32      1.07 o
  -4   4   4      220.66      216.02      2.70 o
  -3   4   4       15.07       14.00      0.81 o
  -2   4   4       97.47      104.92      2.52 o
  -1   4   4      798.87      791.93      4.50 o
   0   4   4     1366.00     1436.94     17.30 o
   1   4   4       38.62       46.22      1.90 o
   2   4   4        0.03        0.89      1.19 o
   3   4   4       16.05       19.40      1.43 o
   4   4   4       57.33       53.23      2.03 o
   5   4   4       12.95       14.69      2.45 o
   6   4   4        3.62        3.65      2.26 o
   7   4   4        2.19        2.68      2.34 o
   8   4   4        0.40        0.93      3.73 o
   9   4   4        0.41        3.10      3.78 o
 -10   5   4        0.36       -2.22      4.75 o
  -9   5   4        4.32        4.61      4.54 o
  -8   5   4       18.62       15.80      4.29 o
  -7   5   4       31.33       28.94      2.35 o
  -6   5   4       22.80       21.95      1.78 o
  -5   5   4        5.98        5.73      0.94 o
  -4   5   4        3.55        2.97      0.67 o
  -3   5   4       14.36       13.88      1.18 o
  -2   5   4      129.28      114.76      5.29 o
  -1   5   4       54.30       56.58      1.35 o
   0   5   4        4.26        4.59      1.36 o
   1   5   4      102.22       96.41      2.07 o
   2   5   4      254.16      256.53      5.22 o
   3   5   4      194.42      201.94      2.59 o
   4   5   4      223.20      208.61      5.23 o
   5   5   4       99.66       92.92      4.27 o
   6   5   4      106.61      105.80      5.45 o
   7   5   4        0.04        0.15      2.31 o
   8   5   4       10.52       11.44      4.21 o
  -9   6   4        0.03        1.28      4.68 o
  -8   6   4        8.49        8.84      4.50 o
  -7   6   4       35.96       42.25      4.62 o
  -6   6   4        5.40        4.26      1.66 o
  -5   6   4       46.15       50.39      4.62 o
  -4   6   4        0.56        1.92      3.70 o
  -3   6   4       20.13       20.27      1.93 o
  -2   6   4       31.61       29.69      1.97 o
  -1   6   4      101.12      119.35      2.10 o
   0   6   4       41.81       49.29      1.76 o
   1   6   4       77.17       70.72      1.92 o
   2   6   4       97.28       94.89      2.27 o
   3   6   4        8.58        8.53      1.60 o
   4   6   4       59.55       54.68      2.51 o
   5   6   4        2.59        1.39      1.53 o
   6   6   4        3.32        2.54      2.31 o
   7   6   4       34.66       33.25      2.69 o
   8   6   4        9.07        9.02      4.25 o
  -9   7   4        1.53        3.06      4.84 o
  -8   7   4        6.12        6.91      4.56 o
  -7   7   4        0.85        0.18      3.89 o
  -6   7   4        6.88        7.14      1.27 o
  -5   7   4        0.58        0.17      3.72 o
  -4   7   4       21.46       26.24      4.07 o
  -3   7   4        0.04        0.39      1.51 o
  -2   7   4      211.65      212.14      3.48 o
  -1   7   4       63.63       60.76      1.69 o
   0   7   4        9.33        8.31      1.40 o
   1   7   4        0.37        0.96      1.33 o
   2   7   4        3.50        5.86      1.48 o
   3   7   4      113.37      116.41      2.65 o
   4   7   4      372.76      348.54     10.27 o
   5   7   4        2.28        2.23      1.77 o
   6   7   4       30.04       26.91      4.50 o
   7   7   4        1.02        0.30      4.05 o
   8   7   4        9.76       11.51      4.38 o
  -9   8   4        0.29        1.05      5.00 o
  -8   8   4       12.68       12.03      4.74 o
  -7   8   4        1.19       -0.39      4.22 o
  -6   8   4       18.22       13.43      4.60 o
  -5   8   4       40.14       38.11      4.44 o
  -4   8   4      105.83      102.47      2.20 o
  -3   8   4       33.74       38.76      2.33 o
  -2   8   4       36.40       27.51      2.17 o
  -1   8   4        1.42        2.58      1.13 o
   0   8   4       82.03       90.73      2.53 o
   1   8   4      142.92      141.21      2.54 o
   2   8   4      396.34      379.20      3.92 o
   3   8   4       74.65       71.36      2.79 o
   4   8   4      391.74      361.35      9.49 o
   5   8   4        0.74        0.56      1.65 o
   6   8   4        4.03        2.97      3.95 o
   7   8   4        5.79        3.57      3.89 o
  -8   9   4        0.29        0.80      4.58 o
  -7   9   4       29.61       34.64      4.87 o
  -6   9   4        4.37        5.23      4.59 o
  -5   9   4       12.79       14.70      4.31 o
  -4   9   4        0.15        0.65      1.68 o
  -3   9   4       16.07       14.14      2.03 o
  -2   9   4        0.81        0.80      4.45 o
  -1   9   4      106.20      109.01      2.05 o
   0   9   4        9.77        9.72      1.61 o
   1   9   4       16.38       13.43      1.64 o
   2   9   4       74.37       68.90      1.95 o
   3   9   4        8.89        7.23      1.67 o
   4   9   4       11.67       11.56      2.72 o
   5   9   4       39.26       35.66      4.61 o
   6   9   4        0.28        1.11      3.81 o
   7   9   4        0.59        0.25      3.98 o
  -8  10   4       10.49       16.31      5.22 o
  -7  10   4       25.65       30.91      5.10 o
  -6  10   4       14.63        9.91      4.84 o
  -5  10   4       86.94       91.24      5.92 o
  -4  10   4      127.66      122.17      2.44 o
  -3  10   4        1.30       -0.16      2.25 o
  -2  10   4       34.22       35.41      5.34 o
  -1  10   4       72.57       74.80      3.20 o
   0  10   4        3.40        1.78      1.74 o
   1  10   4       14.59       11.59      1.45 o
   2  10   4      274.15      250.42      5.09 o
   3  10   4       37.74       37.97      2.07 o
   4  10   4       46.86       43.78      3.23 o
   5  10   4       31.42       32.98      4.74 o
   6  10   4        1.87        1.92      3.84 o
   7  10   4        4.08        2.00      4.16 o
  -7  11   4        0.15        5.25      4.89 o
  -6  11   4        7.94        5.52      4.97 o
  -5  11   4       17.93       14.26      4.46 o
  -4  11   4        3.72        3.80      1.29 o
  -3  11   4      219.96      226.38      7.06 o
  -2  11   4      487.04      539.24     10.35 o
  -1  11   4       36.08       39.68      2.87 o
   0  11   4      141.91      127.08      2.71 o
   1  11   4       33.08       31.81      1.81 o
   2  11   4       30.52       22.05      1.91 o
   3  11   4        9.42        8.90      2.60 o
   4  11   4       83.56       74.32      4.23 o
   5  11   4        0.18        0.96      2.65 o
   6  11   4        0.05       -0.57      4.22 o
  -7  12   4        0.16        0.36      4.63 o
  -6  12   4       23.64       22.68      5.11 o
  -5  12   4        6.11        2.58      4.66 o
  -4  12   4       22.15       24.93      1.65 o
  -3  12   4        6.21        9.44      4.23 o
  -2  12   4       20.17       17.94      2.40 o
  -1  12   4       10.82        9.10      2.49 o
   0  12   4       20.14       14.13      1.44 o
   1  12   4       80.47       71.16      2.83 o
   2  12   4        1.50        0.63      2.21 o
   3  12   4        3.03        1.38      2.44 o
   4  12   4        1.14        0.35      2.72 o
   5  12   4        5.59        6.78      2.94 o
   6  12   4        4.53        1.61      4.14 o
  -6  13   4       16.41       19.24      5.49 o
  -5  13   4       12.60       16.09      5.21 o
  -4  13   4        1.38       -0.83      4.19 o
  -3  13   4        0.44        4.92      4.45 o
  -2  13   4        0.34       -0.58      2.17 o
  -1  13   4        8.90        8.69      2.47 o
   0  13   4       29.94       26.66      1.54 o
   1  13   4        1.35        2.83      1.58 o
   2  13   4       47.34       50.58      2.93 o
   3  13   4        2.90        2.40      2.54 o
   4  13   4        3.35        2.28      2.56 o
   5  13   4        0.01       -0.28      2.79 o
  -6  14   4        3.30        1.71      5.01 o
  -5  14   4        1.47        2.11      4.91 o
  -4  14   4        2.80        2.72      4.71 o
  -3  14   4       18.49       18.84      2.12 o
  -2  14   4        2.03        2.15      2.25 o
  -1  14   4       31.82       32.58      4.19 o
   0  14   4       40.56       30.85      1.96 o
   1  14   4        6.10        8.11      1.98 o
   2  14   4        5.93        7.08      2.40 o
   3  14   4       11.95       16.52      2.86 o
   4  14   4       17.36       20.50      2.99 o
   5  14   4        6.02        7.63      4.13 o
  -5  15   4        0.19       -0.94      4.98 o
  -4  15   4       20.58       24.21      5.39 o
  -3  15   4        1.61        4.11      4.54 o
  -2  15   4       77.67       72.00      8.49 o
  -1  15   4        6.69        8.34      2.66 o
   0  15   4        0.03        0.25      2.68 o
   1  15   4       28.23       32.57      2.21 o
   2  15   4       23.22       25.92      2.43 o
   3  15   4        0.91        1.12      2.63 o
   4  15   4        2.27        5.79      2.81 o
   5  15   4        1.78        2.59      4.04 o
  -4  16   4        9.40        5.47      5.05 o
  -3  16   4        0.75        3.89      4.76 o
  -2  16   4        4.98        4.20      2.87 o
  -1  16   4        0.22        0.89      2.60 o
   0  16   4        0.00       -0.46      2.75 o
   1  16   4        2.90        4.36      2.89 o
   2  16   4        0.59        0.30      2.93 o
   3  16   4        0.26        1.02      2.26 o
   4  16   4        0.01       -0.95      3.60 o
   5  16   4        1.67        0.63      3.98 o
  -3  17   4        2.99        3.05      4.85 o
  -2  17   4        0.07        0.64      4.58 o
  -1  17   4       13.28       14.33      2.83 o
   0  17   4       11.01       13.01      3.06 o
   1  17   4        5.33        6.37      3.03 o
   2  17   4        2.43        8.73      3.14 o
   3  17   4        6.10       10.08      5.03 o
   4  17   4        4.45        7.48      4.85 o
  -2  18   4        5.61        7.10      4.86 o
  -1  18   4        0.87        0.96      2.58 o
   0  18   4        0.04       -1.43      2.92 o
   1  18   4        1.94        1.40      3.08 o
   2  18   4       11.27       11.30      5.17 o
   0  19   4        0.04       -0.93      2.88 o
   1  19   4        1.13        0.66      3.07 o
  -9   0   5        4.28        3.79      3.40 o
  -7   0   5        1.15        0.38      1.82 o
  -5   0   5        2.47        2.35      2.45 o
  -3   0   5      343.23      335.92      3.94 o
  -1   0   5        7.29        7.98      2.04 o
   1   0   5      186.08      153.54     31.39 o
   3   0   5        5.28        3.47      1.86 o
   5   0   5      109.02      116.20      5.34 o
   7   0   5        9.10        7.99      3.71 o
 -10   1   5        1.77        3.01      2.63 o
  -9   1   5        0.28       -0.04      2.52 o
  -8   1   5        0.10       -0.95      2.31 o
  -7   1   5        0.60        1.15      1.35 o
  -6   1   5       22.41       24.20      1.46 o
  -5   1   5        9.70       10.55      1.58 o
  -4   1   5        2.72        1.74      1.34 o
  -3   1   5      378.07      396.42      3.40 o
  -2   1   5      633.30      612.41      5.21 o
  -1   1   5        0.16        0.03      1.44 o
   0   1   5       37.39       36.33      1.98 o
   1   1   5      188.66      181.24      2.76 o
   2   1   5      433.83      438.76      3.63 o
   3   1   5        0.00        0.64      1.32 o
   4   1   5       92.29       91.35      3.31 o
   5   1   5       14.73       12.95      2.65 o
   6   1   5        3.80        5.54      2.45 o
   7   1   5        5.60        3.83      2.51 o
   8   1   5       14.51       11.64      2.67 o
 -10   2   5        0.94        0.44      4.08 o
  -9   2   5        8.37        6.11      2.59 o
  -8   2   5       15.02       13.14      2.53 o
  -7   2   5       65.80       60.17      2.78 o
  -6   2   5      260.20      236.51      3.07 o
  -5   2   5       32.35       35.33      1.65 o
  -4   2   5       28.35       25.41      1.38 o
  -3   2   5        6.23        5.96      1.32 o
  -2   2   5        0.22        0.71      1.52 o
  -1   2   5      146.62      143.85      2.88 o
   0   2   5        9.35        3.42      1.75 o
   1   2   5       14.57       13.26      1.31 o
   2   2   5        6.43        7.72      1.18 o
   3   2   5      162.32      146.32      3.00 o
   4   2   5      174.43      164.85      4.01 o
   5   2   5       15.53       11.75      2.56 o
   6   2   5        0.15        0.99      2.51 o
   7   2   5       13.62       15.04      2.66 o
   8   2   5        0.45        0.09      2.52 o
 -10   3   5        0.28       -1.13      4.28 o
  -9   3   5       20.76       20.84      2.77 o
  -8   3   5        6.39        3.68      2.28 o
  -7   3   5        0.03        1.64      1.60 o
  -6   3   5       91.69       78.57      2.57 o
  -5   3   5        3.07        2.29      1.27 o
  -4   3   5       60.35       54.25      1.68 o
  -3   3   5      399.12      393.39      3.10 o
  -2   3   5      552.49      579.31      5.18 o
  -1   3   5        0.03       -0.14      1.40 o
   0   3   5      122.26      131.33      2.37 o
   1   3   5      125.69      125.45      1.92 o
   2   3   5       39.48       36.11      1.63 o
   3   3   5       69.13       64.92      2.23 o
   4   3   5      455.13      444.09      5.76 o
   5   3   5       16.23       16.47      2.56 o
   6   3   5       46.02       47.17      3.06 o
   7   3   5        0.71        1.44      2.50 o
   8   3   5        5.13        3.72      3.95 o
 -10   4   5       10.00        4.36      4.63 o
  -9   4   5        0.19       -0.29      4.27 o
  -8   4   5      154.00      129.07      3.69 o
  -7   4   5       10.14        9.92      3.71 o
  -6   4   5       98.82       91.61      4.13 o
  -5   4   5       13.07       12.24      1.26 o
  -4   4   5       10.17       10.98      1.13 o
  -3   4   5      202.68      215.00      2.01 o
  -2   4   5      134.87      147.01      4.00 o
  -1   4   5        6.28        7.94      1.65 o
   0   4   5      259.22      267.95      3.16 o
   1   4   5      525.85      531.71      5.05 o
   2   4   5      181.47      192.40      2.64 o
   3   4   5       17.84       16.33      1.77 o
   4   4   5       87.15       82.22      3.29 o
   5   4   5       10.83       13.14      2.47 o
   6   4   5       19.22       15.51      2.68 o
   7   4   5       33.40       39.85      3.05 o
   8   4   5        0.03       -1.58      4.07 o
  -9   5   5        1.19        1.77      4.53 o
  -8   5   5        0.82        2.49      4.30 o
  -7   5   5        0.36        3.30      3.94 o
  -6   5   5       83.38       73.74      2.40 o
  -5   5   5       14.95       13.98      1.04 o
  -4   5   5       58.10       48.15      4.22 o
  -3   5   5       44.55       48.18      2.26 o
  -2   5   5      480.27      504.51      4.71 o
  -1   5   5      102.90       91.10      1.87 o
   0   5   5      106.63      121.12      2.22 o
   1   5   5       77.82       75.69      2.15 o
   2   5   5        6.31        5.84      1.58 o
   3   5   5        9.63       14.26      1.74 o
   4   5   5      296.94      294.30      5.02 o
   5   5   5       10.96       13.37      2.62 o
   6   5   5      140.54      146.93      4.23 o
   7   5   5        2.62        1.16      2.44 o
   8   5   5        6.91        4.55      4.01 o
  -9   6   5        0.08        3.19      4.68 o
  -8   6   5        0.39        4.15      4.36 o
  -7   6   5       10.55       11.23      4.40 o
  -6   6   5        0.43        0.68      3.80 o
  -5   6   5        4.69        3.16      1.42 o
  -4   6   5        4.31        2.06      1.57 o
  -3   6   5       78.43       82.16      2.16 o
  -2   6   5       84.09       81.41      8.61 o
  -1   6   5      233.52      232.42      5.07 o
   0   6   5       89.04      107.71      2.20 o
   1   6   5       64.84       63.14      2.06 o
   2   6   5      199.57      207.67      3.16 o
   3   6   5        3.57        1.82      2.05 o
   4   6   5       10.65        9.81      3.54 o
   5   6   5       39.30       41.05      2.92 o
   6   6   5       56.80       50.84      3.70 o
   7   6   5        0.03        0.50      3.88 o
  -9   7   5        0.13        2.04      4.55 o
  -8   7   5        3.02        5.09      4.48 o
  -7   7   5        6.87        4.40      4.51 o
  -6   7   5       64.57       68.54      5.37 o
  -5   7   5       66.65       79.00      5.27 o
  -4   7   5       10.09       10.19      1.74 o
  -3   7   5       14.81       14.92      4.35 o
  -2   7   5       46.66       47.72      4.76 o
  -1   7   5      110.27      117.21      1.97 o
   0   7   5        0.13        0.61      1.31 o
   1   7   5       11.13        7.95      1.43 o
   2   7   5       73.97       75.18      2.83 o
   3   7   5       64.39       68.82      4.80 o
   4   7   5       27.54       25.11      4.00 o
   5   7   5        4.37        3.78      3.80 o
   6   7   5       43.03       51.48      5.06 o
   7   7   5        0.85        0.89      4.13 o
  -8   8   5        2.31        3.96      4.50 o
  -7   8   5        5.38        6.00      4.49 o
  -6   8   5        3.31        1.34      4.21 o
  -5   8   5       37.79       45.78      4.82 o
  -4   8   5        1.53        2.41      1.81 o
  -3   8   5       38.57       43.16      5.13 o
  -2   8   5       16.35       15.73      4.39 o
  -1   8   5       32.33       31.47      1.52 o
   0   8   5      201.63      210.15      3.21 o
   1   8   5       59.81       68.48      2.57 o
   2   8   5      117.25      119.94      3.38 o
   3   8   5       39.08       39.62      4.34 o
   4   8   5        9.46        6.39      3.81 o
   5   8   5        8.64        6.55      3.67 o
   6   8   5        4.37        4.79      4.10 o
   7   8   5        3.44        4.16      4.07 o
  -8   9   5        2.21        2.62      4.80 o
  -7   9   5       13.67       17.24      5.07 o
  -6   9   5       71.27       70.63      5.55 o
  -5   9   5        1.81        2.76      3.98 o
  -4   9   5      387.84      407.08      8.34 o
  -3   9   5        0.43       -1.31      4.80 o
  -2   9   5      132.71      126.80      4.19 o
  -1   9   5       36.39       33.52      1.86 o
   0   9   5      177.93      173.48      3.78 o
   1   9   5        4.38        1.70      2.01 o
   2   9   5      264.60      239.20      4.40 o
   3   9   5       14.76       17.46      3.99 o
   4   9   5        0.21        1.09      3.67 o
   5   9   5       19.85       19.84      4.14 o
   6   9   5        0.56       -0.28      3.85 o
  -8  10   5        3.88        3.92      4.84 o
  -7  10   5       11.30        5.56      4.93 o
  -6  10   5        7.99        5.45      4.82 o
  -5  10   5       18.70       23.97      4.95 o
  -4  10   5       81.43       83.70      2.61 o
  -3  10   5       15.57       16.19      5.08 o
  -2  10   5       32.51       30.57      2.55 o
  -1  10   5      188.22      193.38      3.72 o
   0  10   5      542.11      563.81      5.62 o
   1  10   5        0.86        1.23      2.01 o
   2  10   5       18.48       14.15      2.41 o
   3  10   5        3.62        5.45      3.45 o
   4  10   5       65.33       63.17      5.03 o
   5  10   5        0.15        1.27      3.88 o
   6  10   5        7.47        6.64      4.06 o
  -7  11   5       10.48        9.49      5.24 o
  -6  11   5        1.66       -0.84      4.91 o
  -5  11   5       28.97       29.19      4.80 o
  -4  11   5      106.92      111.33      4.25 o
  -3  11   5       15.87       17.79      4.86 o
  -2  11   5      188.82      194.88      4.22 o
  -1  11   5      114.78      111.30      3.82 o
   0  11   5       69.58       70.42      2.49 o
   1  11   5       13.17       14.16      2.15 o
   2  11   5       20.66       26.17      4.04 o
   3  11   5       53.56       54.86      4.82 o
   4  11   5        0.01       -1.12      4.02 o
   5  11   5        7.44        9.17      4.07 o
  -7  12   5        9.36        8.09      5.23 o
  -6  12   5        1.19        1.10      4.70 o
  -5  12   5        5.18        5.37      4.48 o
  -4  12   5       26.03       26.67      2.16 o
  -3  12   5        7.82        6.67      2.22 o
  -2  12   5        7.28        6.88      2.43 o
  -1  12   5        0.29       -0.24      2.48 o
   0  12   5       40.18       44.36      2.58 o
   1  12   5       59.74       56.34      2.63 o
   2  12   5        3.04        3.04      3.58 o
   3  12   5        0.28       -1.32      4.00 o
   4  12   5       25.01       25.86      4.75 o
   5  12   5        1.16       -2.34      4.41 o
  -6  13   5        0.25       -1.83      5.08 o
  -5  13   5        3.54        4.67      4.98 o
  -4  13   5       23.35       26.95      5.16 o
  -3  13   5       17.06       17.99      2.37 o
  -2  13   5       48.82       47.92      3.68 o
  -1  13   5       40.30       44.96      3.16 o
   0  13   5       18.52       19.33      2.92 o
   1  13   5       26.88       27.96      3.99 o
   2  13   5       46.76       45.04      4.79 o
   3  13   5        9.47        5.64      3.85 o
   4  13   5        0.63        0.16      4.12 o
  -5  14   5        4.62        2.90      5.11 o
  -4  14   5        2.06        1.45      4.73 o
  -3  14   5       28.07       27.76      2.78 o
  -2  14   5       60.86       56.33      3.27 o
  -1  14   5       14.39       14.38      2.81 o
   0  14   5        4.57        5.89      2.77 o
   1  14   5        0.00        0.93      2.94 o
   2  14   5        8.21        5.42      3.85 o
   3  14   5        3.79        2.65      3.99 o
   4  14   5        7.75       12.66      4.33 o
  -4  15   5        0.00        2.46      4.85 o
  -3  15   5        1.40        3.58      4.89 o
  -2  15   5       45.37       55.49      3.21 o
  -1  15   5        3.28        2.96      2.67 o
   0  15   5        0.41        1.03      2.76 o
   1  15   5        1.30        2.07      2.96 o
   2  15   5       10.62       15.13      4.09 o
   3  15   5        0.00       -0.29      4.12 o
  -3  16   5        9.12       10.21      5.03 o
  -2  16   5        0.62        0.90      2.42 o
  -1  16   5        3.83        4.71      2.79 o
   0  16   5        7.03        8.10      3.00 o
   1  16   5        0.32        1.89      2.96 o
   2  16   5        9.49       15.27      3.38 o
  -2  17   5        0.32        5.05      5.00 o
  -1  17   5        2.25        1.80      2.74 o
   0  17   5        0.64        2.08      3.01 o
   1  17   5       12.62       14.92      3.26 o
   2  17   5        0.84        6.72      5.04 o
   0  18   5        3.66        4.45      3.72 o
   1  18   5       13.30       11.25      4.26 o
  -8   0   6        6.16        4.87      3.26 o
  -6   0   6      220.93      217.82      7.94 o
  -4   0   6       94.76       97.84      3.95 o
  -2   0   6       56.53       58.68      3.36 o
   0   0   6      169.99      173.79      3.65 o
   2   0   6      127.13      122.75      5.00 o
   4   0   6      386.20      384.04      8.27 o
   6   0   6      130.84      128.85      6.04 o
   8   0   6        1.87        4.29      3.83 o
 -10   1   6        0.05        1.20      3.81 o
  -9   1   6        3.57        4.32      2.51 o
  -8   1   6        0.35        0.50      2.28 o
  -7   1   6       40.76       42.84      2.09 o
  -6   1   6        1.50        2.81      1.49 o
  -5   1   6       83.44       79.86      2.42 o
  -4   1   6        0.29        0.06      1.56 o
  -3   1   6        8.19        7.34      1.81 o
  -2   1   6       12.35       12.92      1.54 o
  -1   1   6       51.57       47.42      1.73 o
   0   1   6      299.61      320.31      3.40 o
   1   1   6       40.78       35.22      1.67 o
   2   1   6       74.49       71.84      4.46 o
   3   1   6      143.85      134.92      3.97 o
   4   1   6       35.36       32.19      2.97 o
   5   1   6       34.28       43.01      3.11 o
   6   1   6        1.74        1.69      2.62 o
   7   1   6        2.27        3.24      2.64 o
   8   1   6        8.77        8.74      2.86 o
 -10   2   6        9.67        3.86      4.10 o
  -9   2   6        1.94        0.67      4.12 o
  -8   2   6       17.11       14.20      2.52 o
  -7   2   6        3.02        4.88      2.18 o
  -6   2   6      340.32      311.85     11.41 o
  -5   2   6       14.02       14.56      1.73 o
  -4   2   6      182.05      181.81      2.42 o
  -3   2   6       96.60       92.79      1.92 o
  -2   2   6       29.55       30.46      1.80 o
  -1   2   6        6.91        5.60      1.44 o
   0   2   6      183.22      191.71      2.73 o
   1   2   6       38.20       39.26      2.06 o
   2   2   6        0.05       -0.37      1.77 o
   3   2   6       29.03       32.19      2.79 o
   4   2   6      309.17      303.97      5.38 o
   5   2   6       62.10       56.76      3.32 o
   6   2   6       29.83       24.62      3.35 o
   7   2   6        1.37        0.77      2.61 o
   8   2   6        2.72        4.29      3.93 o
 -10   3   6        5.75        0.11      4.32 o
  -9   3   6        0.02        0.31      4.23 o
  -8   3   6       79.80       73.52      3.19 o
  -7   3   6        1.54        1.36      2.12 o
  -6   3   6        2.62        2.22      1.86 o
  -5   3   6      214.80      202.17      4.19 o
  -4   3   6       53.80       54.73      1.98 o
  -3   3   6       36.11       42.13      1.45 o
  -2   3   6      142.30      150.20      3.23 o
  -1   3   6        1.54        0.31      1.40 o
   0   3   6      465.35      505.39      4.62 o
   1   3   6      182.35      184.20      4.03 o
   2   3   6      399.87      377.76      6.46 o
   3   3   6       34.39       35.14      2.95 o
   4   3   6      183.95      164.19      4.37 o
   5   3   6        0.01        1.14      2.64 o
   6   3   6        0.72       -0.40      2.60 o
   7   3   6        0.61        0.22      2.61 o
 -10   4   6        0.17       -1.11      4.48 o
  -9   4   6        3.82        5.22      4.56 o
  -8   4   6       42.94       46.95      5.03 o
  -7   4   6       22.05       26.17      4.39 o
  -6   4   6       21.36       19.40      1.49 o
  -5   4   6        6.23        6.95      1.30 o
  -4   4   6      147.10      136.63      2.64 o
  -3   4   6      145.82      139.52      2.06 o
  -2   4   6      285.85      294.79      3.52 o
  -1   4   6      110.32      109.14      2.48 o
   0   4   6       18.89       16.10      2.16 o
   1   4   6       16.82       13.76      2.07 o
   2   4   6       60.06       58.71      2.41 o
   3   4   6       42.65       33.42      2.86 o
   4   4   6        7.27        7.74      2.64 o
   5   4   6        0.29        0.16      2.58 o
   6   4   6        9.59        8.64      2.76 o
   7   4   6        0.12        0.34      2.74 o
  -9   5   6        0.01        2.68      4.46 o
  -8   5   6       27.88       26.53      4.67 o
  -7   5   6        0.39       -1.20      4.18 o
  -6   5   6        0.07        0.52      1.02 o
  -5   5   6       19.88       18.30      1.16 o
  -4   5   6       12.28       11.49      1.07 o
  -3   5   6        0.30        0.14      1.07 o
  -2   5   6      137.85      143.38      2.81 o
  -1   5   6       45.80       41.81      1.85 o
   0   5   6        3.64        3.36      1.37 o
   1   5   6       52.16       52.60      2.57 o
   2   5   6       15.74        9.05      2.19 o
   3   5   6      104.97      101.12      3.74 o
   4   5   6       77.55       74.79      3.52 o
   5   5   6       34.60       36.45      3.16 o
   6   5   6        2.49        2.25      2.65 o
   7   5   6        0.07        0.44      2.67 o
  -9   6   6        4.30        5.11      4.71 o
  -8   6   6        0.65        2.58      4.32 o
  -7   6   6        0.36       -0.18      4.35 o
  -6   6   6        1.58        1.93      4.06 o
  -5   6   6        0.39        1.00      1.63 o
  -4   6   6       14.67       12.79      1.96 o
  -3   6   6        0.00        0.25      0.46 o
  -2   6   6        3.24        3.99      1.24 o
  -1   6   6        0.06       -0.30      1.41 o
   0   6   6        9.03        7.88      1.67 o
   1   6   6      185.44      180.70      3.69 o
   2   6   6       32.94       27.44      2.58 o
   3   6   6        2.24        3.09      3.27 o
   4   6   6        0.03        0.17      3.64 o
   5   6   6        9.11        6.39      2.67 o
   6   6   6        0.12        0.75      2.58 o
   7   6   6        1.34        1.34      4.46 o
  -9   7   6        4.15        7.29      4.88 o
  -8   7   6        1.84        4.05      4.52 o
  -7   7   6        9.38        7.54      4.54 o
  -6   7   6       18.26       25.10      4.85 o
  -5   7   6       12.84       18.37      4.36 o
  -4   7   6        7.10        7.77      4.54 o
  -3   7   6        0.18        0.53      2.11 o
  -2   7   6       59.56       61.68      3.36 o
  -1   7   6        5.73        3.70      1.47 o
   0   7   6        5.33        3.02      1.73 o
   1   7   6       64.42       62.84      3.53 o
   2   7   6       55.30       46.08      4.37 o
   3   7   6        6.40        7.80      3.42 o
   4   7   6       16.68       18.48      4.24 o
   5   7   6       18.86       22.65      4.51 o
   6   7   6        0.09        4.48      4.27 o
  -8   8   6        2.22        7.04      4.83 o
  -7   8   6        1.28        0.17      4.82 o
  -6   8   6       15.60       16.64      4.87 o
  -5   8   6        0.02        1.99      4.02 o
  -4   8   6        5.17        2.59      4.27 o
  -3   8   6        2.52        2.71      2.15 o
  -2   8   6        0.13        0.36      0.55 o
  -1   8   6        4.16        5.27      1.72 o
   0   8   6      227.04      218.45      3.61 o
   1   8   6        2.80        2.53      2.02 o
   2   8   6      442.33      417.32      8.89 o
   3   8   6        0.09       -0.81      3.63 o
   4   8   6        0.01        1.16      3.56 o
   5   8   6        8.81        8.79      3.93 o
   6   8   6        6.01        8.35      4.21 o
  -8   9   6        0.47        3.21      4.69 o
  -7   9   6       34.28       37.44      5.85 o
  -6   9   6        8.85       12.02      4.88 o
  -5   9   6        4.72        7.30      4.56 o
  -4   9   6       38.12       37.04      5.10 o
  -3   9   6       40.35       42.64      4.29 o
  -2   9   6        4.57        4.96      2.36 o
  -1   9   6       10.22        8.75      1.47 o
   0   9   6        1.40        2.08      1.75 o
   1   9   6       11.25       10.44      2.04 o
   2   9   6       16.47       16.88      3.92 o
   3   9   6       20.88       22.12      4.16 o
   4   9   6        0.12       -0.40      3.98 o
   5   9   6        7.08        6.27      4.04 o
  -7  10   6       24.92       21.24      5.65 o
  -6  10   6       51.40       43.35      5.58 o
  -5  10   6        8.06       11.39      4.47 o
  -4  10   6       30.17       21.30      5.00 o
  -3  10   6       73.57       85.83      5.61 o
  -2  10   6       10.26        9.90      2.61 o
  -1  10   6       39.25       35.05      1.53 o
   0  10   6      221.20      203.13      3.57 o
   1  10   6        0.00        1.21      2.04 o
   2  10   6       77.86       63.42      4.97 o
   3  10   6       32.48       32.90      4.65 o
   4  10   6       16.84       15.92      4.41 o
   5  10   6        1.16        0.99      4.24 o
  -7  11   6        4.37        2.55      5.23 o
  -6  11   6       10.85       13.24      5.36 o
  -5  11   6       39.55       44.35      5.27 o
  -4  11   6       45.29       44.28      5.15 o
  -3  11   6       22.98       21.33      2.66 o
  -2  11   6        3.66        2.80      2.55 o
  -1  11   6        4.23        6.14      5.38 o
   0  11   6        0.02        0.50      3.15 o
   1  11   6        1.77        1.80      3.36 o
   2  11   6       18.85       11.71      4.12 o
   3  11   6       13.83       11.17      4.15 o
   4  11   6        0.00        1.65      4.17 o
  -6  12   6        0.12       -0.29      4.99 o
  -5  12   6       12.58       21.83      5.34 o
  -4  12   6        1.13        3.84      1.99 o
  -3  12   6        0.55        0.93      2.38 o
  -2  12   6       12.76       10.83      2.67 o
  -1  12   6       17.77       14.74      2.76 o
   0  12   6        3.73        5.55      2.84 o
   1  12   6       15.63       13.37      3.77 o
   2  12   6       10.39       10.43      4.11 o
   3  12   6        2.35        3.39      4.01 o
   4  12   6       14.87       12.51      4.54 o
  -5  13   6        3.48        4.08      5.04 o
  -4  13   6        3.75        9.12      5.08 o
  -3  13   6       51.53       58.87      3.17 o
  -2  13   6       23.70       23.90      2.90 o
  -1  13   6       18.08       19.82      2.94 o
   0  13   6        6.70        6.91      2.96 o
   1  13   6        3.78        4.03      3.79 o
   2  13   6        0.98        1.67      3.69 o
   3  13   6        2.46        5.17      4.00 o
  -4  14   6        3.63       10.35      4.82 o
  -3  14   6        0.22       -2.72      5.27 o
  -2  14   6       10.56        7.40      2.71 o
  -1  14   6       43.28       51.74      5.10 o
   0  14   6        1.58        2.50      2.81 o
   1  14   6        7.44        8.16      3.12 o
   2  14   6        1.33        0.41      4.09 o
   3  14   6        0.77       -0.96      4.02 o
  -3  15   6        2.02        3.47      5.34 o
  -2  15   6        0.40        0.22      2.70 o
  -1  15   6        0.33       -1.09      2.73 o
   0  15   6       19.08       21.41      3.18 o
   1  15   6        0.06        1.16      3.09 o
   2  15   6       15.34       18.83      4.40 o
  -1  16   6        7.52        9.57      2.97 o
   0  16   6        0.01        2.20      2.98 o
   1  16   6        0.79        2.05      3.15 o
  -1  17   6        3.65        5.18      3.20 o
   0  17   6       16.54       28.57      4.36 o
   1  17   6        9.25        8.32      4.00 o
  -9   0   7        5.35        2.68      3.59 o
  -7   0   7       11.08       11.97      3.34 o
  -5   0   7       22.78       20.70      3.14 o
  -3   0   7       10.87       13.26      3.53 o
  -1   0   7      484.36      492.27      8.62 o
   1   0   7       34.22       26.90      4.14 o
   3   0   7       25.53       29.10      4.59 o
   5   0   7        7.35        7.04      4.08 o
   7   0   7        0.08        1.95      4.05 o
  -9   1   7        4.02        4.83      3.79 o
  -8   1   7        0.54        2.83      2.34 o
  -7   1   7        3.79        3.81      2.31 o
  -6   1   7        0.06       -0.13      2.17 o
  -5   1   7        0.80        1.42      2.16 o
  -4   1   7       58.61       57.48      5.15 o
  -3   1   7        0.20        0.73      3.46 o
  -2   1   7        6.48        5.92      3.25 o
  -1   1   7       27.67       27.58      2.75 o
   0   1   7      135.10      131.87      4.87 o
   1   1   7       56.54       58.72      3.17 o
   2   1   7      286.18      284.08     10.21 o
   3   1   7        0.30        1.24      2.57 o
   4   1   7        4.29        5.52      2.77 o
   5   1   7       26.88       22.02      3.04 o
   6   1   7        0.01        0.20      2.77 o
   7   1   7        2.14        3.22      2.83 o
  -9   2   7        3.57        3.97      3.98 o
  -8   2   7        9.73       11.05      3.90 o
  -7   2   7        8.78        9.18      2.35 o
  -6   2   7        6.91        6.53      1.67 o
  -5   2   7        9.87       10.92      2.17 o
  -4   2   7       62.80       60.85      5.06 o
  -3   2   7       40.55       39.42      2.58 o
  -2   2   7        5.44        7.11      3.48 o
  -1   2   7       61.78       63.42      4.35 o
   0   2   7      120.34      127.47      3.86 o
   1   2   7       42.24       40.41      2.95 o
   2   2   7      197.60      187.13      4.97 o
   3   2   7       17.37       14.64      2.75 o
   4   2   7       11.59        9.63      2.91 o
   5   2   7        5.46        4.27      2.83 o
   6   2   7       16.67       18.20      3.10 o
   7   2   7        3.02        3.98      2.92 o
  -9   3   7        0.05        1.98      4.01 o
  -8   3   7        4.23        2.09      3.92 o
  -7   3   7        1.17        1.31      2.07 o
  -6   3   7        0.34        0.54      1.95 o
  -5   3   7       15.13       12.86      2.23 o
  -4   3   7       63.86       63.86      2.62 o
  -3   3   7       19.78       18.50      1.54 o
  -2   3   7       36.97       42.27      3.80 o
  -1   3   7      152.04      155.92      5.63 o
   0   3   7      121.05      124.08      5.14 o
   1   3   7       67.23       59.55      3.12 o
   2   3   7      140.59      129.86      6.31 o
   3   3   7        4.85        4.26      2.63 o
   4   3   7      109.02      115.16      4.12 o
   5   3   7       12.29       12.16      2.96 o
   6   3   7        0.73        1.10      2.80 o
   7   3   7        0.03        1.50      3.93 o
  -9   4   7        2.54        5.29      4.49 o
  -8   4   7       41.39       40.38      4.79 o
  -7   4   7       18.59       18.42      4.52 o
  -6   4   7        0.16        0.25      1.70 o
  -5   4   7       37.57       36.26      1.96 o
  -4   4   7        0.81        1.55      1.39 o
  -3   4   7        0.71        1.32      1.32 o
  -2   4   7       28.44       29.85      3.52 o
  -1   4   7      207.19      208.22      5.88 o
   0   4   7       66.89       74.73      4.43 o
   1   4   7        2.38        2.05      2.03 o
   2   4   7      111.85      108.61      3.89 o
   3   4   7        5.34        2.99      2.72 o
   4   4   7       25.89       20.47      3.17 o
   5   4   7        6.76        7.73      2.80 o
   6   4   7        0.03        1.32      2.93 o
   7   4   7        0.67        1.43      3.88 o
  -9   5   7        0.01        1.18      4.35 o
  -8   5   7        4.69        5.63      4.34 o
  -7   5   7       13.99       12.15      4.52 o
  -6   5   7        7.15        6.46      4.00 o
  -5   5   7       22.84       23.95      2.09 o
  -4   5   7       72.84       72.49      3.13 o
  -3   5   7        0.07        0.71      1.24 o
  -2   5   7       21.81       26.03      3.47 o
  -1   5   7       10.97       13.27      1.79 o
   0   5   7        0.82        1.35      1.79 o
   1   5   7       15.68       17.43      2.21 o
   2   5   7       56.90       57.77      4.91 o
   3   5   7        6.61        6.64      2.65 o
   4   5   7      136.53      144.52      7.00 o
   5   5   7        5.41        4.70      2.75 o
   6   5   7        0.13        0.57      2.89 o
  -9   6   7       10.63       14.98      4.88 o
  -8   6   7        5.15        6.03      4.54 o
  -7   6   7        3.41        4.02      4.46 o
  -6   6   7        0.02       -0.64      4.06 o
  -5   6   7       30.08       26.32      2.58 o
  -4   6   7        9.77        8.15      0.78 o
  -3   6   7        7.25        6.87      0.84 o
  -2   6   7       45.47       47.36      4.18 o
  -1   6   7        0.61        0.80      1.55 o
   0   6   7        0.82        2.12      1.83 o
   1   6   7        0.16        0.29      2.06 o
   2   6   7        0.02       -2.15      3.76 o
   3   6   7        9.19        4.05      4.03 o
   4   6   7       17.70       16.62      4.15 o
   5   6   7        0.23       -1.50      3.97 o
  -8   7   7       15.33       15.22      5.23 o
  -7   7   7        7.47        6.27      4.72 o
  -6   7   7       13.65       15.72      4.67 o
  -5   7   7       11.01       14.13      4.39 o
  -4   7   7        4.20        5.27      2.26 o
  -3   7   7       21.71       16.89      1.63 o
  -2   7   7        0.56        0.13      1.45 o
  -1   7   7        4.46        5.58      1.68 o
   0   7   7       83.31       80.17      4.30 o
   1   7   7       82.05       77.12      3.49 o
   2   7   7       13.09       11.57      3.98 o
   3   7   7       63.50       60.43      5.06 o
   4   7   7       10.27        9.67      4.14 o
   5   7   7        2.21        6.02      4.23 o
  -8   8   7        8.00        5.23      5.22 o
  -7   8   7        0.60        2.66      4.84 o
  -6   8   7       16.32       20.91      4.99 o
  -5   8   7        2.70        5.63      4.25 o
  -4   8   7        7.00        6.33      2.46 o
  -3   8   7        4.34        4.67      2.34 o
  -2   8   7       11.56       10.79      1.26 o
  -1   8   7       13.00       13.81      1.69 o
   0   8   7        3.14        3.37      1.84 o
   1   8   7        7.01        8.14      2.19 o
   2   8   7        0.09       -1.83      4.08 o
   3   8   7       35.32       28.66      4.47 o
   4   8   7        6.67        7.26      4.40 o
   5   8   7        0.29        0.36      4.41 o
  -7   9   7        8.20       10.68      5.29 o
  -6   9   7       87.45       88.45      6.12 o
  -5   9   7        1.32        6.81      4.65 o
  -4   9   7       47.69       46.15      2.98 o
  -3   9   7       14.69       18.44      2.73 o
  -2   9   7       56.84       46.46      3.72 o
  -1   9   7       33.02       31.89      3.94 o
   0   9   7      197.65      177.43      7.05 o
   1   9   7       12.15       10.91      3.77 o
   2   9   7        4.07        0.99      3.65 o
   3   9   7        0.36        2.15      3.93 o
   4   9   7        1.08        1.88      3.79 o
  -7  10   7        4.07        3.12      5.06 o
  -6  10   7       13.85       14.30      5.10 o
  -5  10   7       13.01       21.67      5.32 o
  -4  10   7        0.85       -0.53      2.33 o
  -3  10   7      134.31      147.07      4.24 o
  -2  10   7      174.43      179.74      4.53 o
  -1  10   7       20.57       20.37      3.14 o
   0  10   7       26.42       28.30      4.19 o
   1  10   7        8.62        6.90      4.06 o
   2  10   7       38.70       45.91      4.79 o
   3  10   7        0.06        2.79      4.02 o
   4  10   7        5.13        6.75      3.97 o
  -6  11   7        9.52       10.37      5.22 o
  -5  11   7        4.23        5.42      4.95 o
  -4  11   7       67.75       70.14      3.28 o
  -3  11   7       10.69       12.24      2.65 o
  -2  11   7       76.06       84.27      3.87 o
  -1  11   7        7.54        4.85      2.89 o
   0  11   7       18.14       16.94      3.92 o
   1  11   7       29.21       34.12      4.44 o
   2  11   7        3.58        5.10      4.05 o
   3  11   7        1.84        2.00      4.23 o
  -5  12   7        1.18        4.16      4.92 o
  -4  12   7        0.01       -2.09      5.22 o
  -3  12   7       10.01       11.41      2.80 o
  -2  12   7       60.94       69.40      3.66 o
  -1  12   7        2.67        3.08      2.96 o
   0  12   7        4.14        2.74      3.75 o
   1  12   7       13.85       10.58      4.00 o
   2  12   7        2.66        5.20      4.14 o
   3  12   7        8.64        8.02      4.39 o
  -4  13   7       17.31       22.98      5.41 o
  -3  13   7        2.34        2.34      2.54 o
  -2  13   7        6.14        5.24      2.81 o
  -1  13   7        3.77        1.28      2.97 o
   0  13   7       13.50       11.04      6.27 o
   1  13   7        0.63        2.31      3.85 o
   2  13   7        2.48        4.97      3.92 o
  -3  14   7        8.82       10.65      5.80 o
  -2  14   7        2.24        3.57      2.73 o
  -1  14   7        1.35        0.26      2.92 o
   0  14   7        0.16       -0.28      3.08 o
   1  14   7       12.21       11.53      4.05 o
   2  14   7        6.12       11.70      4.34 o
  -1  15   7        1.07        0.47      3.50 o
   0  15   7        0.03        0.76      3.77 o
   1  15   7        6.27        6.81      4.08 o
  -1  16   7        1.55        2.33      3.50 o
   0  16   7        3.31        1.79      3.76 o
  -8   0   8       31.40       31.03      4.07 o
  -6   0   8       18.18       18.15      3.60 o
  -4   0   8       17.19       22.22      3.68 o
   0   0   8       18.11       16.54      3.92 o
   2   0   8      251.21      252.06      7.76 o
   4   0   8       26.61       21.39      4.42 o
   6   0   8       18.76       22.63      4.81 o
  -8   1   8        0.04        2.50      3.48 o
  -7   1   8        8.90       10.55      2.40 o
  -6   1   8        7.92        7.60      2.36 o
  -5   1   8       11.96       13.46      2.31 o
  -4   1   8        4.54        3.33      2.50 o
  -3   1   8        4.38        7.84      2.53 o
  -2   1   8        8.58       10.87      3.96 o
  -1   1   8        0.48        1.68      3.91 o
   0   1   8       60.95       58.28      3.45 o
   1   1   8       37.52       37.30      3.22 o
   2   1   8       13.78       18.50      3.11 o
   3   1   8        0.39       -0.79      2.98 o
   4   1   8       22.52       22.25      3.16 o
   5   1   8        1.36        2.89      3.02 o
   6   1   8        3.95        5.70      3.18 o
  -9   2   8        1.32        2.38      4.08 o
  -8   2   8       34.54       30.52      4.47 o
  -7   2   8        9.03        8.07      3.85 o
  -6   2   8       39.27       35.27      3.38 o
  -5   2   8       10.37       13.72      2.29 o
  -4   2   8       12.33       10.93      2.50 o
  -3   2   8      162.52      177.09      3.93 o
  -2   2   8       89.96       93.82      5.15 o
  -1   2   8        7.50       11.06      4.09 o
   0   2   8       11.45       10.37      2.72 o
   1   2   8       31.22       32.71      3.02 o
   2   2   8      123.86      127.05      4.31 o
   3   2   8      103.55      107.81      4.27 o
   4   2   8       16.79       15.27      3.16 o
   5   2   8        0.47        3.07      3.02 o
   6   2   8        8.03        7.75      4.45 o
  -9   3   8        2.06        4.46      4.29 o
  -8   3   8        4.78        5.71      3.84 o
  -7   3   8       18.92       20.47      4.41 o
  -6   3   8       18.41       22.25      4.12 o
  -5   3   8        5.36       -0.44      3.77 o
  -4   3   8       19.50       19.89      4.24 o
  -3   3   8       19.25       21.04      4.33 o
  -2   3   8       70.86       83.78      4.91 o
  -1   3   8       94.45      100.36      5.40 o
   0   3   8      150.53      154.14      5.93 o
   1   3   8       19.51       20.75      3.07 o
   2   3   8      125.63      118.37      4.34 o
   3   3   8        9.42        6.88      3.10 o
   4   3   8       13.49        9.83      3.11 o
   5   3   8        0.00        0.31      2.92 o
   6   3   8       16.88       16.36      4.63 o
  -9   4   8        3.17        4.90      4.32 o
  -8   4   8        7.09        4.16      4.47 o
  -7   4   8       12.47        9.61      4.46 o
  -6   4   8       23.11       24.70      4.39 o
  -5   4   8       10.33        9.96      2.01 o
  -4   4   8       25.87       22.92      4.68 o
  -3   4   8        4.94        5.47      2.60 o
  -2   4   8       38.02       42.88      4.32 o
  -1   4   8        4.77        6.57      3.70 o
   0   4   8       19.15       18.50      3.73 o
   1   4   8       79.82       84.71      5.44 o
   2   4   8        4.37        3.75      2.78 o
   3   4   8        8.22        8.23      2.93 o
   4   4   8        1.22        1.99      2.94 o
   5   4   8        2.98        4.25      2.93 o
   6   4   8        2.60        3.26      4.22 o
  -9   5   8        2.44        3.93      4.52 o
  -8   5   8        0.14       -1.38      4.78 o
  -7   5   8        4.98        3.35      4.28 o
  -6   5   8        3.01        2.56      4.08 o
  -5   5   8        0.22       -1.71      4.25 o
  -4   5   8       30.92       33.98      2.01 o
  -3   5   8        3.93        3.31      1.64 o
  -2   5   8       11.71       10.93      3.44 o
  -1   5   8       11.54       12.37      1.90 o
   0   5   8       13.43       12.05      2.17 o
   1   5   8       14.21       15.29      3.88 o
   2   5   8       47.75       47.55      4.97 o
   3   5   8        1.83        0.27      3.90 o
   4   5   8        7.85        7.87      2.97 o
   5   5   8        0.04        0.28      2.92 o
   6   5   8       18.13       24.32      4.59 o
  -8   6   8        0.08       -0.85      4.89 o
  -7   6   8        5.81        4.82      4.53 o
  -6   6   8        8.02        6.74      4.40 o
  -5   6   8        3.93        0.49      4.29 o
  -4   6   8        2.70        1.60      4.70 o
  -3   6   8        3.35        3.77      1.54 o
  -2   6   8       11.19        9.80      1.65 o
  -1   6   8       62.49       56.95      3.12 o
   0   6   8        7.35        4.64      1.95 o
   1   6   8        3.10        1.26      3.59 o
   2   6   8        0.00       -0.41      4.12 o
   3   6   8       12.31       12.74      4.19 o
   4   6   8        1.29        1.79      4.11 o
  -8   7   8        6.07        5.69      5.08 o
  -7   7   8        3.23        6.45      4.90 o
  -6   7   8        5.26        7.69      4.62 o
  -5   7   8        0.70        1.60      4.57 o
  -4   7   8       16.04       20.51      2.93 o
  -3   7   8        0.60        1.03      2.65 o
  -2   7   8       21.58       19.98      3.04 o
  -1   7   8        9.32        7.96      3.79 o
   0   7   8        4.34        4.98      3.65 o
   1   7   8        0.02       -0.86      3.68 o
   2   7   8       11.61       12.62      4.46 o
   3   7   8        2.44        1.21      4.04 o
   4   7   8        0.00       -1.99      4.55 o
  -7   8   8        0.23        1.61      4.84 o
  -6   8   8        1.91        1.23      4.53 o
  -5   8   8       11.94       12.47      4.80 o
  -4   8   8        3.99        5.89      2.65 o
  -3   8   8        3.15        4.46      2.80 o
  -2   8   8      103.94      109.81      4.20 o
  -1   8   8        3.15        4.19      3.57 o
   0   8   8       91.34       74.66      5.03 o
   1   8   8        0.59       -0.64      3.67 o
   2   8   8        7.22        0.24      3.80 o
   3   8   8       15.07       19.74      4.86 o
   4   8   8        0.03       -0.07      4.16 o
  -6   9   8        3.53        3.36      4.99 o
  -5   9   8        9.58       10.54      5.00 o
  -4   9   8        1.09        0.37      2.67 o
  -3   9   8       14.78       13.17      2.89 o
  -2   9   8        2.97        5.20      2.87 o
  -1   9   8       14.90       15.72      3.88 o
   0   9   8        6.65        9.54      4.05 o
   1   9   8        6.11        4.54      4.11 o
   2   9   8        2.01       -0.57      4.33 o
   3   9   8        0.35       -0.86      4.10 o
  -6  10   8        5.07        2.30      4.96 o
  -5  10   8        8.71       12.01      5.33 o
  -4  10   8        3.10        1.91      2.62 o
  -3  10   8        1.57        2.25      2.80 o
  -2  10   8       28.49       27.79      3.24 o
  -1  10   8        0.49        1.37      2.97 o
   0  10   8       53.44       36.79      4.56 o
   1  10   8       21.30       19.40      4.30 o
   2  10   8        5.50        4.04      4.06 o
   3  10   8       10.70       13.38      4.49 o
  -5  11   8        9.90       12.42      5.32 o
  -4  11   8        1.02       -0.34      5.49 o
  -3  11   8        1.12        4.12      2.76 o
  -2  11   8       12.84        8.59      3.07 o
  -1  11   8        9.14        7.01      3.13 o
   0  11   8        0.11        0.73      3.84 o
   1  11   8        3.29        1.59      3.89 o
   2  11   8        0.92        2.90      4.08 o
  -4  12   8       19.15       13.65      5.95 o
  -3  12   8        0.03        2.93      2.72 o
  -2  12   8        0.35        2.97      2.90 o
  -1  12   8        0.00       -1.46      3.05 o
   0  12   8        0.01        0.72      3.93 o
   1  12   8        2.10        1.32      4.06 o
   2  12   8        3.03        2.79      4.29 o
  -2  13   8        9.55        9.41      3.44 o
  -1  13   8        5.50        6.55      3.83 o
   0  13   8        9.47       10.09      4.19 o
   1  13   8        4.37        4.80      4.14 o
  -2  14   8        0.60        2.18      3.31 o
  -1  14   8        2.40        3.07      3.79 o
   0  14   8        0.03       -3.97      3.97 o
  -1  15   8        0.12       -1.53      3.58 o
   0  15   8        5.72        6.11      4.06 o
  -7   0   9        3.06        5.41      3.63 o
  -5   0   9       19.94       26.67      3.82 o
  -3   0   9       21.50       23.50      4.32 o
  -1   0   9      105.47      106.82      5.91 o
   1   0   9       39.60       32.76      4.97 o
   3   0   9       22.22       21.06      4.77 o
  -7   1   9        0.01        0.29      3.84 o
  -6   1   9        0.10        0.61      2.26 o
  -5   1   9        8.46        9.45      3.44 o
  -4   1   9        1.07        1.40      2.52 o
  -3   1   9       80.77       95.83      3.68 o
  -1   1   9       12.40       15.68      4.13 o
   0   1   9      136.15      139.60      4.66 o
   1   1   9        3.37        5.34      3.16 o
   2   1   9       28.06       29.22      3.48 o
   3   1   9        5.43        4.62      3.09 o
   4   1   9       10.00       14.95      3.35 o
  -8   2   9        0.05        1.18      3.82 o
  -7   2   9        3.09        1.87      3.99 o
  -6   2   9        1.27        1.68      3.70 o
  -5   2   9        4.22        2.80      2.39 o
  -4   2   9        2.43        4.74      2.63 o
  -3   2   9       10.77       12.32      2.85 o
  -2   2   9       47.83       53.62      4.85 o
  -1   2   9        0.24        0.97      3.83 o
   0   2   9       40.07       35.05      4.73 o
   1   2   9        0.09        2.83      3.08 o
   2   2   9       42.63       42.01      3.64 o
   3   2   9        6.42       10.93      3.22 o
   4   2   9        0.28        3.34      3.26 o
  -8   3   9        0.43        1.33      4.47 o
  -7   3   9        2.01        3.22      4.32 o
  -6   3   9        0.77        0.65      3.79 o
  -5   3   9        0.17       -0.24      2.17 o
  -4   3   9       15.82       16.73      2.77 o
  -3   3   9       28.65       28.76      2.87 o
  -2   3   9        7.28        9.19      4.07 o
  -1   3   9       10.37       12.78      4.43 o
   0   3   9       51.86       48.46      5.14 o
   1   3   9       33.01       29.91      4.50 o
   2   3   9       26.62       28.91      3.40 o
   3   3   9       13.13       13.04      3.10 o
   4   3   9        0.29        1.58      3.01 o
  -8   4   9        1.34       -1.08      4.42 o
  -7   4   9        1.15        2.64      4.49 o
  -6   4   9        0.10        0.52      4.06 o
  -5   4   9        0.47       -1.36      4.41 o
  -4   4   9        0.00        1.17      4.52 o
  -3   4   9        0.14        1.54      2.00 o
  -2   4   9       10.87       10.89      3.85 o
  -1   4   9        0.10        0.01      3.71 o
   0   4   9       68.42       65.79      5.12 o
   1   4   9       10.31       17.20      4.44 o
   2   4   9        4.81        1.94      4.30 o
   3   4   9        0.08        0.02      2.99 o
   4   4   9        0.75        0.10      4.25 o
  -8   5   9        1.14        0.40      4.59 o
  -7   5   9        9.96        9.67      4.76 o
  -6   5   9        1.99        2.89      4.18 o
  -5   5   9        1.30       -1.13      4.64 o
  -4   5   9        6.32        7.72      4.84 o
  -3   5   9       12.60       15.44      3.88 o
  -2   5   9        3.99        3.11      3.69 o
  -1   5   9        5.40        5.58      4.03 o
   0   5   9       15.02       20.43      4.40 o
   1   5   9       18.14       23.59      4.72 o
   2   5   9       39.99       42.16      5.11 o
   3   5   9        0.98        1.13      4.29 o
  -7   6   9        3.71        6.19      4.78 o
  -6   6   9        3.88        3.49      4.45 o
  -5   6   9        0.88       -0.77      4.88 o
  -4   6   9        0.20        0.44      4.92 o
  -3   6   9        0.00        0.63      2.79 o
  -2   6   9        0.54        2.09      3.04 o
  -1   6   9        9.93        9.89      4.10 o
   0   6   9        9.74       14.61      4.36 o
   1   6   9        0.10        3.16      4.29 o
   2   6   9        0.14       -0.41      4.35 o
   3   6   9        1.19        3.22      4.22 o
  -7   7   9        4.48        2.79      4.87 o
  -6   7   9        0.15        2.24      4.62 o
  -5   7   9        8.96        9.71      5.18 o
  -4   7   9       14.67       14.86      5.31 o
  -3   7   9        0.06        0.52      2.93 o
  -2   7   9       18.05       20.12      3.28 o
  -1   7   9       14.99       18.90      4.28 o
   0   7   9        3.11        6.07      4.09 o
   1   7   9       50.54       49.14      5.25 o
   2   7   9       14.25       12.79      4.71 o
  -6   8   9        0.21        2.38      4.87 o
  -5   8   9       10.34        8.45      5.44 o
  -4   8   9        4.23        5.95      2.94 o
  -3   8   9        2.13        3.41      3.01 o
  -2   8   9        0.27        2.35      3.02 o
  -1   8   9        6.37        6.52      3.88 o
   0   8   9        7.36        8.83      4.12 o
   1   8   9        0.01       -0.56      3.94 o
   2   8   9       14.57       13.87      4.45 o
  -5   9   9       13.48       16.23      5.61 o
  -4   9   9        9.30       10.38      3.05 o
  -3   9   9        0.45        1.08      2.91 o
  -2   9   9       30.25       30.16      3.49 o
  -1   9   9        0.02        1.52      3.78 o
   0   9   9        5.46        5.52      4.23 o
   1   9   9        5.90       10.51      4.52 o
   2   9   9        2.13        3.74      4.61 o
  -4  10   9       42.74       43.45      6.55 o
  -3  10   9       12.94       11.43      3.22 o
  -2  10   9       31.69       39.43      5.40 o
  -1  10   9        2.38        5.33      3.20 o
   0  10   9       10.12       11.66      4.20 o
   1  10   9        3.60        0.67      4.22 o
  -3  11   9        0.03       -1.76      3.35 o
  -2  11   9        2.23        5.05      3.61 o
  -1  11   9       23.00       31.18      4.60 o
   0  11   9        0.00       -1.30      3.97 o
   1  11   9        0.91       -0.96      4.13 o
  -2  12   9        0.24        0.43      3.61 o
  -1  12   9        4.23        4.84      4.00 o
   0  12   9        0.36       -0.33      4.14 o
  -2  13   9        0.00       -0.26      3.44 o
  -1  13   9        2.63        1.38      3.80 o
  -4   0  10       75.54       81.55      5.23 o
   0   0  10       37.21       38.01      5.06 o
   2   0  10        0.54        2.15      4.36 o
  -6   1  10        3.07        6.72      3.86 o
  -5   1  10       15.68       19.33      2.80 o
  -4   1  10        0.52        1.33      2.94 o
  -3   1  10        3.92        8.93      2.95 o
  -1   1  10       35.02       44.98      5.32 o
   0   1  10       10.91       14.67      3.37 o
   1   1  10       20.64       21.15      4.36 o
   2   1  10        1.87        3.06      3.38 o
  -6   2  10        7.19        7.95      4.06 o
  -5   2  10       57.61       64.96      5.40 o
  -4   2  10       24.79       27.23      3.16 o
  -3   2  10        8.89       11.18      2.99 o
  -1   2  10        0.07        3.34      4.16 o
   0   2  10       28.34       29.54      4.90 o
   1   2  10       11.37       14.84      3.38 o
   2   2  10        7.31        7.22      3.26 o
  -7   3  10        0.71       -0.02      4.22 o
  -6   3  10        4.11        5.96      4.22 o
  -5   3  10        0.90       -1.68      4.43 o
  -4   3  10        7.32        8.05      4.87 o
  -3   3  10       29.46       33.12      3.12 o
  -2   3  10       11.13       12.79      4.28 o
  -1   3  10       13.66       15.48      4.77 o
   0   3  10       44.76       47.99      5.43 o
   1   3  10        8.81        4.56      4.36 o
   2   3  10        0.14        0.45      4.74 o
  -7   4  10        0.64       -0.47      4.24 o
  -6   4  10        8.46       10.03      4.37 o
  -5   4  10        0.05       -2.73      4.68 o
  -4   4  10        2.79        2.80      4.72 o
  -3   4  10        1.11        5.35      4.67 o
  -2   4  10        2.94        2.61      4.09 o
  -1   4  10        7.22       10.29      4.55 o
   0   4  10        5.91        5.19      4.69 o
   1   4  10        5.30        3.64      4.73 o
   2   4  10       10.80       12.38      4.93 o
  -7   5  10        0.00       -0.19      4.49 o
  -6   5  10        8.64       10.91      4.76 o
  -5   5  10        0.21       -2.43      4.99 o
  -4   5  10       10.57        8.92      5.24 o
  -3   5  10        3.91        4.16      3.08 o
  -2   5  10       29.08       34.19      4.72 o
  -1   5  10        5.83        4.92      4.35 o
   0   5  10        9.86        7.94      4.72 o
   1   5  10        9.43       15.14      4.77 o
  -6   6  10        0.63        3.25      4.73 o
  -5   6  10        0.53       -0.39      5.04 o
  -4   6  10        7.77        9.29      5.40 o
  -3   6  10        0.28        1.96      3.01 o
  -2   6  10        8.89        9.53      3.39 o
  -1   6  10        4.55        2.37      4.27 o
   0   6  10        0.62        0.45      4.41 o
   1   6  10        0.07        1.43      4.20 o
  -5   7  10        0.92       -0.99      5.25 o
  -4   7  10        7.47        8.33      5.65 o
  -3   7  10        3.41        6.78      3.22 o
  -2   7  10        0.43        0.66      3.33 o
  -1   7  10        1.35       -1.12      4.32 o
   0   7  10        1.38        2.20      4.07 o
   1   7  10        0.83        3.57      4.24 o
  -4   8  10        9.10        8.14      5.84 o
  -3   8  10        4.05        4.28      3.21 o
  -2   8  10       24.29       22.19      3.67 o
  -1   8  10        0.09       -1.59      4.09 o
   0   8  10        5.02        8.87      4.50 o
  -3   9  10        7.82       11.43      4.00 o
  -2   9  10        0.00       -0.86      4.21 o
  -1   9  10        0.25        4.33      4.22 o
   0   9  10        2.33        2.44      4.29 o
  -3  10  10        1.83        3.28      3.75 o
  -2  10  10        9.74        5.91      4.07 o
  -1  10  10       13.40       16.58      4.48 o
  -2  11  10        0.29        2.74      3.96 o
  -3   0  11       13.38       13.83      4.52 o
  -4   1  11       31.80       31.89      5.16 o
  -3   1  11        0.52        2.63      3.04 o
  -5   2  11        0.01       -1.50      4.33 o
  -4   2  11        0.17        1.25      4.75 o
  -3   2  11        0.74        2.75      4.73 o
  -1   2  11        1.64        0.90      4.76 o
  -5   3  11        0.62        0.79      4.83 o
  -4   3  11        3.96        4.34      4.94 o
  -3   3  11        0.00        4.80      4.72 o
  -1   3  11        0.85        5.67      4.91 o
  -5   4  11        1.36       -2.74      5.10 o
  -4   4  11        2.30        0.02      4.95 o
  -3   4  11        1.17        3.38      4.92 o
  -2   4  11       23.53       30.71      5.21 o
  -1   4  11       22.97       32.21      5.51 o
  -5   5  11        0.39       -1.70      5.16 o
  -4   5  11        1.27        1.15      5.35 o
  -3   5  11        0.12        3.59      4.80 o
  -2   5  11        4.82        7.73      3.52 o
  -1   5  11        0.08        2.80      4.75 o
  -3   6  11        5.99        5.85      5.45 o
  -2   6  11        1.50        1.22      4.25 o
  -3   7  11        0.15        3.04      4.12 o
  -2   7  11        0.01        2.16      4.41 o
  -3   8  11        1.50        2.44      4.09 o
  -3   2  12        2.46        3.99      4.63 o
  -3   3  12        1.39       -0.39      4.67 o
 
